# Supplementary material for: Host cell-specific metabolism of linoleic acid controls Toxoplasma gondii growth in cell culture
Source: Infect Immun. 2024 Aug 28;92(10):e00299-24. doi: 10.1128/iai.00299-24 (PMC11475615; doi:10.1128/iai.00299-24)
Supplement: Supplemental data — Intensities for lipids measured by mass spectrometry. [file iai.00299-24-s0001.xlsx]

## Sheet: readme
Document contents: Peak areas for molecules identified by lipidomics in Figure 4.
Positive and negative ion modes were utilized.
To match sample names in lipidomics tables with sample metadata, take the sample prefix "Knoll_Cellpellet_xx"
e.g.
Knoll_Cellpellet_01_2x_neg_102523_102
is equivalent to 1 in the "Sample Number" column

## Sheet: Knoll_cell_pellet_40x_pos_Profi
Compound Name	Formula	Mass	RT	CAS ID	Knoll_Cellpellet_01_40x_pos_102523_044	Knoll_Cellpellet_02_40x_pos_102523_033	Knoll_Cellpellet_03_40x_pos_102523_050	Knoll_Cellpellet_04_40x_pos_102523_035	Knoll_Cellpellet_05_40x_pos_102523_048	Knoll_Cellpellet_6_40x_pos_102523_026	Knoll_Cellpellet_07_40x_pos_102523_045	Knoll_Cellpellet_8_40x_pos_102523_029	Knoll_Cellpellet_09_40x_pos_102523_036	Knoll_Cellpellet_10_40x_pos_102523_039	Knoll_Cellpellet_11_40x_pos_1002523_032	Knoll_Cellpellet_12_40x_pos_102523_042	Knoll_Cellpellet_13_40x_pos_102523_047	Knoll_Cellpellet_14_40x_pos_102523_030	Knoll_Cellpellet_15_40x_pos_102523_027	Knoll_Cellpellet_16_40x_pos_102523_041	Knoll_Cellpellet_17_40x_pos_102523_053	Knoll_Cellpellet_PB_40x_pos_102523_055	Knoll_Cellpellet_PBMM_40x_pos_102523_056	Knoll_CellPellet_Pool_40x_pos_102523_018	Knoll_CellPellet_Pool_40x_pos_102523_038	Knoll_CellPellet_Pool_40x_pos_102523_051
TG 16:0_18:1_18:1	C55 H102 O6	858.767	14.31		9.39588e+06	1.02286e+07	1.0034e+07	6.78011e+06	9.23225e+07	1.30003e+08	8.31293e+07	5.78008e+07	9.5465e+06	9.56283e+06	5.95283e+06	4.62084e+06	8.65187e+07	9.60371e+07	9.79092e+07	8.98403e+07	8.62194e+06	8.55571e+06	8.65359e+06	8.22483e+07	7.16272e+07	6.74382e+07
PC 18:1_18:1	C44 H84 N O8 P	785.594	8.37		1.97355e+07	3.30514e+07	1.6677e+07	2.40937e+07	6.04099e+07	2.1112e+08	9.31426e+07	1.90436e+08	5.29304e+06	3.46231e+06			4.81034e+07	5.85443e+07	6.92928e+07	5.27411e+07	56451.6	153820	223982	7.93593e+07	6.59975e+07	5.87393e+07
PC 18:2_18:2	C44 H80 N O8 P	781.563	6.9		127543	374371	143260	351240	242026	1.39777e+06	207062	655658	1.12744e+08	8.43641e+07	4.21188e+07	6.99955e+07	1.09358e+07	1.48611e+07	1.76184e+07	1.19457e+07	3.54494e+06			2.74946e+07	2.20634e+07	1.87776e+07
PC 18:1_18:2	C44 H82 N O8 P	783.578	7.63		2.20054e+06	4.43199e+06	1.94118e+06	2.87956e+06	2.17169e+06	1.32265e+07	1.31668e+06	6.25811e+06	2.99709e+07	1.99576e+07	8.64944e+06	1.52677e+07	7.96068e+07	9.76842e+07	1.1445e+08	8.89577e+07	901498			4.3754e+07	3.71538e+07	3.02494e+07
PC 18:0_18:1	C44 H86 N O8 P	787.61	9.27		1.19575e+07	2.33637e+07	1.04347e+07	1.564e+07	4.51832e+07	1.57237e+08	3.18706e+07	1.06435e+08	8.85361e+06	5.93823e+06	2.91547e+06	4.46549e+06	1.251e+07	1.46482e+07	1.77402e+07	1.28783e+07	384623		55323.3	3.04825e+07	2.40439e+07	2.02094e+07
TG 16:0_16:0_18:1	C53 H100 O6	832.752	14.32		5.25788e+06	3.63795e+06	3.51767e+06	4.32552e+06	4.64179e+07	8.89247e+07	4.19995e+07	6.9065e+07	5.59243e+06	5.2068e+06	3.70356e+06	3.1163e+06	3.79672e+07	3.87025e+07	4.03046e+07	3.79932e+07	3.77456e+06	2.75698e+06	2.52517e+06	3.77011e+07	3.25078e+07	3.01064e+07
TG 16:0_18:0_18:1	C55 H104 O6	860.783	14.49		4.02111e+06	5.22188e+06	3.50375e+06	3.58835e+06	3.56944e+07	7.2909e+07	3.10976e+07	5.66466e+07	4.07589e+06	4.22791e+06	4.26213e+06	3.71117e+06	3.09293e+07	3.48217e+07	3.60691e+07	3.02203e+07	3.78982e+06	4.28968e+06	5.05332e+06	3.0402e+07	2.54397e+07	2.29373e+07
TG 16:1_18:1_18:1	C55 H100 O6	856.752	13.99		3.26249e+06	2.70587e+06	3.33365e+06	4.39568e+06	3.5239e+07	9.61771e+07	2.87181e+07	6.70913e+07	4.27045e+06	4.96271e+06	2.55671e+06	3.18245e+06	8.54608e+07	9.89466e+07	1.06598e+08	9.18429e+07	2.94738e+06	4.45618e+06	3.03463e+06	5.50506e+07	4.66121e+07	4.117e+07
PC 18:0_18:2	C44 H84 N O8 P	785.594	8.54		3.19797e+06	5.34555e+06	2.45171e+06	3.99986e+06					4.88746e+07	3.15638e+07	1.44391e+07	2.51329e+07	4.39495e+07	6.20326e+07	7.66621e+07	5.01068e+07	1.28158e+06			3.25931e+07	2.56956e+07	2.17913e+07
PC 16:0_16:1	C40 H78 N O8 P	731.547	7.43		1.23747e+07	2.37157e+07	1.03202e+07	1.53698e+07	5.60875e+07	1.49267e+08	4.21275e+07	1.09217e+08	3.63021e+06	2.29871e+06	1.1357e+06	1.76552e+06	1.87886e+07	2.39407e+07	2.99866e+07	2.15691e+07	143670		22874	4.03053e+07	3.2343e+07	2.74612e+07
PC 16:1_18:1	C42 H80 N O8 P	757.563	7.6		9.59392e+06	1.82184e+07	8.13996e+06	1.16442e+07	4.74936e+07	1.52074e+08	3.53418e+07	1.03771e+08	7.40062e+07	5.19183e+07	2.34802e+07	4.4127e+07	1.07934e+08	1.29183e+08	1.48548e+08	1.16529e+08	2.31376e+06			8.96696e+07	7.24117e+07	6.27619e+07
TG 18:1_18:1_18:2	C57 H102 O6	882.768	13.98		1.42576e+06	2.64987e+06	2.17102e+06	1.65582e+06	1.09372e+07	1.69899e+07	7.79298e+06	1.51334e+07	5.96084e+06	5.17705e+06	4.20756e+06	4.22961e+06	8.90179e+07	1.05047e+08	1.15934e+08	9.88766e+07	2.22918e+06	2.36391e+06	1.47357e+06	4.76551e+07	4.02413e+07	3.5e+07
TG 18:1_18:1_20:1	C59 H108 O6	912.814	14.47		734847	904666	1.20447e+06	933521	2.66649e+07	6.08415e+07	2.419e+07	4.6396e+07	1.28255e+06	1.94025e+06	1.66036e+06	1.21012e+06	3.19425e+07	3.77026e+07	3.92528e+07	3.47293e+07	831737	1.04079e+06	1.04185e+06	2.67808e+07	2.22518e+07	2.00926e+07
TG 17:0_18:1_18:1	C56 H104 O6	872.783	14.4		1.79357e+06	1.15737e+06	588488	1.07593e+06	2.638e+07	6.73327e+07	2.27404e+07	4.71523e+07	1.50047e+06	922014	1.18197e+06	1.43794e+06	2.47939e+07	2.86095e+07	3.10091e+07	2.74107e+07	851740	1.56109e+06	824455	2.21159e+07	1.85437e+07	1.67332e+07
TG 18:1_18:1_20:0	C59 H110 O6	914.83	14.59		1.59649e+06	2.09806e+06	1.92525e+06	2.21915e+06	2.23728e+07	5.18704e+07	2.03293e+07	3.87331e+07	2.09006e+06	2.01207e+06	1.63143e+06	1.88062e+06	1.95166e+07	2.34853e+07	2.41784e+07	2.11802e+07	1.71239e+06	1.99523e+06	1.82234e+06	1.87011e+07	1.57099e+07	1.33889e+07
TG 16:0_16:1_18:1	C53 H98 O6	830.736	14		2.45912e+06	3.58095e+06	1.95973e+06	2.85398e+06	3.86687e+07	1.07695e+08	3.11588e+07	7.35615e+07	3.442e+06	3.3063e+06	3.52974e+06	2.87907e+06	4.2641e+07	4.79126e+07	5.01671e+07	4.38764e+07	3.40623e+06	4.48636e+06	3.14917e+06	3.51587e+07	2.84322e+07	2.54321e+07
TG 18:1_18:2_18:2	C57 H100 O6	880.752	13.5		1.21786e+06	1.57291e+06	1.15447e+06	1.60193e+06	1.77004e+06	1.35261e+06	1.53397e+06	2.07616e+06	8.77213e+06	7.04795e+06	4.15702e+06	3.85049e+06	4.93044e+07	6.18319e+07	6.28663e+07	5.12585e+07	1.70217e+06	1.24229e+06	1.1966e+06	2.53476e+07	2.13187e+07	1.89909e+07
TG 16:0_18:0_20:1	C57 H108 O6	888.814	14.6		2.45842e+06	2.2894e+06	2.38612e+06	2.10095e+06	1.68414e+07	3.85084e+07	1.56139e+07	2.94658e+07	2.16522e+06	2.53466e+06	2.4937e+06	2.58081e+06	1.52127e+07	1.79024e+07	1.84952e+07	1.51466e+07	2.00603e+06	2.24509e+06	2.32883e+06	1.37615e+07	1.23994e+07	1.08951e+07
SM d34:1	C39 H79 N2 O6 P	702.568	7.41		1.2733e+07	2.63266e+07	1.09008e+07	1.71138e+07	8.72342e+06	3.60875e+07	6.25812e+06	2.10058e+07	3.39405e+07	2.19736e+07	9.82486e+06	1.60309e+07	6.36839e+06	8.32628e+06	1.13228e+07	7.82348e+06	1.12655e+06			1.79306e+07	1.4392e+07	1.25877e+07
TG 18:1_18:2_22:0	C61 H112 O6	940.845	14.58		1.04644e+06	674207	979027	562268	1.38587e+07	3.42446e+07	1.24347e+07	2.51153e+07	1.6219e+06	600760	923211	1.00737e+06	1.65728e+07	1.9605e+07	2.1266e+07	1.85281e+07	776790	367183	1.26735e+06	1.39376e+07	1.12608e+07	1.00816e+07
TG 16:0_17:0_18:1	C54 H102 O6	846.767	14.41		2.34046e+06	463644	2.65663e+06	1.40285e+06	1.86674e+07	4.91049e+07	1.58314e+07	3.30424e+07	1.5713e+06	2.6149e+06	2.25134e+06	1.46107e+06	1.51716e+07	1.69561e+07	1.87215e+07	1.53026e+07	2.57861e+06	2.24121e+06	2.14257e+06	1.39923e+07	1.23533e+07	1.17792e+07
TG 16:0_17:1_18:1	C54 H100 O6	844.752	14.18		2.70821e+06	1.49919e+06	521029	1.75969e+06	1.89666e+07	5.57762e+07	1.57731e+07	3.6075e+07	1.51964e+06	2.09882e+06	1.95429e+06	2.65122e+06	2.02184e+07	2.22688e+07	2.38805e+07	2.00972e+07	2.03169e+06	2.8303e+06	2.36714e+06	1.7185e+07	1.50047e+07	1.25136e+07
PC 33:1	C41 H80 N O8 P	745.563	7.9		2.6689e+06	4.867e+06	1.85366e+06	3.13332e+06	2.04284e+07	7.75453e+07	1.46683e+07	4.80041e+07	1.31862e+06	1.26751e+06	572157	784300	6.36279e+06	9.93999e+06	1.17743e+07	8.59828e+06	41335.1		32532.2	1.32447e+07	1.04346e+07	9.19308e+06
TG 17:1_18:1_18:1	C56 H102 O6	870.768	14.17		1.12323e+06	1.09519e+06	1.40183e+06	1.1759e+06	1.23349e+07	3.51369e+07	9.32573e+06	2.2718e+07	875129	322309	739865	704822	2.1937e+07	2.635e+07	2.83904e+07	2.39827e+07	435504	767112	1.05074e+06	1.55567e+07	1.30274e+07	1.18366e+07
TG 18:2_18:2_18:2	C57 H98 O6	878.736	13		565749	751486	720692	649125	472734	627979	669215	634125	3.95997e+07	2.96775e+07	1.54184e+07	1.97749e+07	1.4346e+07	1.70076e+07	1.77947e+07	1.46443e+07	2.65211e+06	519340	562508	1.30058e+07	1.07395e+07	9.2896e+06
TG 18:1_18:1_19:1	C58 H106 O6	898.799	14.4		184148	472409	466877	621058	9.52823e+06	2.57823e+07	7.85487e+06	1.61629e+07	312601	268229	219028	234448	1.20871e+07	1.51099e+07	1.69859e+07	1.5187e+07	159772	522211	139532	1.00761e+07	8.98484e+06	7.67482e+06
PC 18:1_20:1	C46 H88 N O8 P	813.625	9.23		1.02119e+06	1.83898e+06	918948	1.1358e+06	1.57893e+07	6.77779e+07	1.11069e+07	4.25138e+07	1.39576e+06	595630	262821	475291	5.98762e+06	7.54915e+06	9.02008e+06	6.49059e+06				9.46674e+06	7.46021e+06	6.67268e+06
TG 55:2	C58 H108 O6	900.814	14.54		510128	808331	698503	665653	1.09375e+07	2.80946e+07	9.58165e+06	1.85244e+07	483872	1.49718e+06	423617	571203	1.04137e+07	1.14824e+07	1.2165e+07	1.10718e+07	705098	822152	1.6051e+06	9.46806e+06	7.61591e+06	7.40732e+06
TG 17:0_18:0_18:1	C56 H106 O6	874.798	14.54		1.23781e+06	1.30126e+06	1.26015e+06	1.58945e+06	1.06502e+07	2.63307e+07	9.06723e+06	1.69135e+07	610460	844719	1.08084e+06	1.38113e+06	9.34279e+06	1.05302e+07	1.07664e+07	8.91888e+06	446405	1.15274e+06	1.96249e+06	8.9705e+06	7.70371e+06	6.3855e+06
PC 18:2_20:2	C46 H84 N O8 P	809.593	7.72			30174.3			31037.6	987028	16373.7	318324	2.99723e+07	2.1625e+07	9.87709e+06	1.70293e+07	5.02658e+06	6.62172e+06	8.59997e+06	5.28799e+06	1.08525e+06			8.35466e+06	6.89554e+06	5.91083e+06
PC 16:0_16:0	C40 H80 N O8 P	733.563	8.33		1.37778e+07	2.72476e+07	1.1944e+07	2.0735e+07	2.41272e+06	5.78979e+06	1.79887e+06	4.58973e+06	2.68522e+07	1.68618e+07	7.71743e+06	1.34882e+07	4.07824e+06	5.35104e+06	6.82718e+06	4.84954e+06	839760	26059.7		1.42974e+07	1.11346e+07	9.96246e+06
PC 17:1_18:1	C43 H82 N O8 P	771.578	7.91		1.79472e+06	2.23349e+06	1.384e+06	1.3163e+06	1.31824e+07	5.54754e+07	9.33269e+06	3.15451e+07	1.58637e+06	990420	438195	918384	8.01551e+06	1.02845e+07	1.28568e+07	9.23789e+06	14527.4	9988.89	13757.5	9.42164e+06	7.58566e+06	6.78335e+06
TG 14:0_16:0_18:1	C51 H96 O6	804.72	14		1.95872e+06	1.88067e+06	1.49285e+06	1.74301e+06	1.48817e+07	4.5667e+07	1.20559e+07	2.819e+07	2.12316e+06	2.07644e+06	2.07634e+06	1.62088e+06	1.3878e+07	1.31235e+07	1.48608e+07	1.23989e+07	2.02553e+06	2.1436e+06	3.18979e+06	1.19196e+07	1.04668e+07	9.06219e+06
PC 35:1	C43 H84 N O8 P	773.594	8.82		2.19965e+06	3.77084e+06	1.95952e+06	2.57636e+06	9.96193e+06	4.72077e+07	7.56309e+06	2.51176e+07	2.03707e+06	771558	697012	332692	4.03962e+06	5.0906e+06	6.53216e+06	4.3801e+06	13188		9552.06	6.65463e+06	6.16754e+06	5.65923e+06
TG 50:3	C53 H96 O6	828.721	13.46		676764	401408	382593	2.32792e+06	8.71693e+06	2.00358e+07	7.61169e+06	1.35669e+07	574451	2.45651e+06			1.98263e+07	2.41537e+07	2.52811e+07	2.13919e+07		1.47523e+06		1.35412e+07	1.12209e+07	1.06206e+07
PC 17:0_18:1	C43 H84 N O8 P	773.594	8.61			1.17317e+06			1.26131e+07	5.54981e+07	8.51893e+06	3.42187e+07					5.18451e+06	7.31401e+06	9.27995e+06	6.19411e+06	7747.47			8.06845e+06	6.31092e+06	5.35333e+06
PC 16:0_20:4	C44 H80 N O8 P	781.562	7.42		1.09922e+07	2.32709e+07	9.37673e+06	1.8907e+07	1.89676e+06	6.33565e+06	1.47719e+06	3.45513e+06	1.17632e+07	7.35018e+06	3.40613e+06	5.92399e+06	1.23236e+06	1.45992e+06	1.83611e+06	1.21802e+06	357709		12208.4	8.8567e+06	7.01403e+06	5.99639e+06
SM d42:2	C47 H93 N2 O6 P	812.677	10.11		4.45404e+06	8.20626e+06	4.04003e+06	6.22543e+06	3.73623e+06	1.69969e+07	2.91624e+06	8.71264e+06	1.26362e+07	8.87709e+06	4.53488e+06	7.1021e+06	2.77241e+06	3.346e+06	4.35251e+06	3.05963e+06	607368			6.52438e+06	5.4795e+06	4.68074e+06
SM d34:0	C39 H81 N2 O6 P	704.583	7.78		514073	961952	483773	630066	8.74448e+06	3.85512e+07	6.01761e+06	2.17405e+07	1.6418e+06	1.14414e+06	617361	790829	6.42287e+06	8.74899e+06	1.19032e+07	7.36562e+06	88785.7			7.07e+06	5.7771e+06	5.05394e+06
TG 16:0_16:0_18:0	C53 H102 O6	834.767	14.5		2.21309e+06	2.5708e+06	2.69641e+06	2.81175e+06	7.67493e+06	1.29991e+07	7.88819e+06	1.16686e+07	3.20814e+06	2.57142e+06	1.72918e+06	2.1176e+06	7.33512e+06	7.97431e+06	7.71251e+06	6.73189e+06	2.0897e+06	2.34642e+06	2.3686e+06	7.4529e+06	6.36686e+06	6.12308e+06
PC 18:0_20:4	C46 H84 N O8 P	809.594	8.35		1.77844e+07	3.5707e+07	1.52149e+07	2.6815e+07	443584	1.3281e+06	478612	985855	1.55068e+07	9.3261e+06	4.45919e+06	7.37919e+06	866841	1.01646e+06	1.1237e+06	796250	508652			1.1989e+07	9.9197e+06	8.8141e+06
PC 18:1_20:4	C46 H82 N O8 P	807.578	7.43		1.26138e+07	2.63659e+07	1.0664e+07	1.84007e+07	1.87509e+06	6.32764e+06	1.53563e+06	3.97546e+06	7.78036e+06	4.05579e+06	1.55251e+06	3.65436e+06	1.49463e+06	1.97774e+06	2.33731e+06	1.71021e+06	202331			8.93672e+06	7.20934e+06	6.19815e+06
TG 15:0_16:0_18:1	C52 H98 O6	818.736	14.2		2.31453e+06	2.49309e+06	2.04694e+06	3.46579e+06	1.07122e+07	2.95374e+07	8.68645e+06	1.83285e+07	3.43986e+06	2.56196e+06	3.70523e+06	1.63944e+06	8.50946e+06	1.0942e+07	1.15586e+07	7.86069e+06	2.5568e+06	3.25369e+06	2.2554e+06	9.33039e+06	7.45802e+06	7.76727e+06
PC 20:1_18:2	C46 H86 N O8 P	811.609	8.49		730647	939325	335728	672777	1.01648e+06	3.74599e+06	803588	1.94212e+06	1.55274e+06	2.91985e+06	1.48825e+06	2.3128e+06	1.13882e+07	1.48483e+07	1.88275e+07	1.25459e+07	159190			6.95141e+06	5.4154e+06	4.93531e+06
TG 16:0_16:0_16:0	C51 H98 O6	806.736	14.33		1.73744e+06	3.37748e+06	3.46437e+06	4.1224e+06	8.0763e+06	1.41475e+07	7.57502e+06	1.06197e+07	3.05033e+06	3.17672e+06	2.07334e+06	3.07425e+06	6.08219e+06	6.63114e+06	6.5719e+06	6.4412e+06	2.11553e+06	2.70853e+06	2.76087e+06	7.57896e+06	6.70349e+06	5.24076e+06
TG 16:0_18:0_18:0	C55 H106 O6	862.798	14.6		2.51704e+06	2.69265e+06	2.33489e+06	2.64738e+06	4.78626e+06	7.88924e+06	5.22907e+06	7.06104e+06	2.64461e+06	2.33199e+06	2.04031e+06	2.19092e+06	3.40259e+06	5.85096e+06	5.70105e+06	4.24933e+06	1.71636e+06	1.7502e+06	2.40713e+06	4.59438e+06	3.20578e+06	2.85113e+06
PC 18:1_19:1	C45 H86 N O8 P	799.609	8.78		640302	994821	612491	726474	5.09414e+06	2.47911e+07	3.82151e+06	1.25008e+07	365766	310427	231734	298942	3.11713e+06	3.89523e+06	3.50836e+06	3.23919e+06	132835	77982.8	113155	3.98543e+06	3.21664e+06	2.77437e+06
PE 18:1_18:1	C41 H78 N O8 P	743.548	8.6		1.13687e+06	1.1463e+06	421045	1.065e+06	8.87069e+06	3.33226e+07	5.6179e+06	2.10159e+07	49579.8	64525.8	111861	26771.6	2.04316e+06	2.834e+06	4.33415e+06	2.54831e+06	24472.1		34943.4	4.50069e+06	3.66124e+06	2.96348e+06
PC 16:1_18:2	C42 H78 N O8 P	755.547	6.73						302025	934602	252291	529053	2.44166e+06	1.80585e+06	1.00804e+06	1.25692e+06	7.10879e+06	9.11415e+06	1.08488e+07	8.01638e+06	254192			3.77608e+06	3.14324e+06	2.73797e+06
PC 14:0_16:0	C38 H76 N O8 P	705.531	7.39		3.41967e+06	6.81351e+06	2.90349e+06	4.45132e+06	1.86952e+06	6.75748e+06	1.3013e+06	4.0817e+06	4.07577e+06	2.80358e+06	1.19851e+06	1.94809e+06	1.46317e+06	1.87433e+06	2.29066e+06	1.66758e+06	150714			3.57301e+06	2.87273e+06	2.49614e+06
TG 14:0_16:1_18:1	C51 H94 O6	802.705	13.45		2.86598e+06	3.03804e+06	3.23561e+06	2.48365e+06	9.28844e+06	2.04367e+07	7.7654e+06	1.39786e+07	2.33042e+06			2.9429e+06	9.61001e+06	1.05303e+07	1.08743e+07	9.8432e+06	2.83306e+06	2.57394e+06	3.06848e+06	8.48033e+06	7.5267e+06	7.32709e+06
TG 57:3	C60 H110 O6	926.83	14.53		1.64708e+06	433606	543632	158058	3.88049e+06	1.0222e+07	3.83317e+06	7.33052e+06	153084	422731	245216	107626	5.02027e+06	5.56876e+06	6.19199e+06	5.53378e+06	65969.4	175566	139997	4.06607e+06	3.35212e+06	3.29311e+06
PC 16:0_17:0	C41 H82 N O8 P	747.578	8.58		660909	1.44397e+06	596191	868773	5.82587e+06	2.69572e+07	3.79596e+06	1.51388e+07	1.23615e+06	787348	394451	591149	3.84637e+06	4.69248e+06	4.80514e+06	3.03098e+06	34056.2			3.64887e+06	3.44976e+06	2.76175e+06
TG 18:1_18:2_22:1	C61 H110 O6	938.831	14.47		137926	356520	542973	239502	3.44077e+06	6.34494e+06	3.05267e+06	5.22234e+06	587099	678412	251103	570294	1.03222e+07	1.20596e+07	1.34175e+07	1.15857e+07	484581	26101.2	96913.8	6.75631e+06	5.46656e+06	5.43329e+06
SM d42:1	C47 H95 N2 O6 P	814.693	11.02		1.24082e+06	2.23238e+06	1.138e+06	1.71018e+06	2.98252e+06	1.46696e+07	2.27643e+06	7.60476e+06	3.34046e+06	2.50702e+06	1.17258e+06	1.96984e+06	2.23367e+06	3.13719e+06	3.76477e+06	2.80528e+06	209214		7963.93	3.54937e+06	2.75297e+06	2.59217e+06
PC 14:0_17:1	C39 H76 N O8 P	717.531	6.95		494830	810697	422657	584008	3.3043e+06	1.33596e+07	2.32563e+06	7.70585e+06	158263	47274.7	54664.9	58833.4	1.15395e+06	1.39272e+06	1.66632e+06	1.29304e+06				2.30438e+06	1.85807e+06	1.35594e+06
PC 16:0_18:0	C42 H84 N O8 P	761.594	9.25		2.87e+06	6.13384e+06	2.58158e+06	4.55901e+06	878428	3.88383e+06	486743	2.21487e+06	4.57228e+06	3.16285e+06	1.60834e+06	2.48408e+06	573029	1.00509e+06	1.20261e+06	615448	206261		14904.2	2.96009e+06	2.43856e+06	1.92693e+06
TG 16:0_16:0_17:0	C52 H100 O6	820.752	14.42		1.36825e+06	2.41354e+06	2.17664e+06	1.78441e+06	4.32752e+06	9.93191e+06	5.07411e+06	7.40699e+06	2.06212e+06	1.34108e+06	1.2759e+06	1.64889e+06	3.72162e+06	5.23448e+06	4.35774e+06	3.55091e+06	1.88079e+06	1.13235e+06	910700	4.04094e+06	4.10751e+06	3.4602e+06
TG 16:0_18:0_22:0	C59 H114 O6	918.861	14.76		1.70511e+06	1.42647e+06	1.01886e+06	1.75303e+06	3.12751e+06	4.9884e+06	4.00456e+06	4.17867e+06	910128	1.52951e+06	1.52675e+06	1.47501e+06	3.09574e+06	4.20286e+06	3.6505e+06	3.3509e+06	1.13627e+06	1.40413e+06	1.29542e+06	4.3731e+06	2.82199e+06	2.37992e+06
SM d33:1	C38 H77 N2 O6 P	688.552	6.91		833308	1.64826e+06	698268	1.11655e+06	1.42615e+06	7.14472e+06	1.05926e+06	3.91703e+06	2.35571e+06	1.59411e+06	763559	1.30231e+06	1.14921e+06	1.54546e+06	1.96678e+06	1.5202e+06	70609.7			2.01257e+06	1.62013e+06	1.35586e+06
TG 17:1_18:1_18:2	C56 H100 O6	868.752	13.72		73516	47935.5	42371.7	18224.9	356672	1.9788e+06	700600	909980	437996	191156	78995.7	74613.9	7.9425e+06	1.23399e+07	1.28059e+07	1.12142e+07	29524	112815	65111	5.37747e+06	4.6856e+06	4.24956e+06
TG 51:3	C54 H98 O6	842.736	13.72		255783	37885.9	102428	198629	4.16239e+06	1.01982e+07	4.01359e+06	6.70534e+06	634651	7321.43		39531	9.60767e+06	1.21389e+07	1.30419e+07	1.04767e+07	65213.1	235355	8685.23	6.51123e+06	5.4844e+06	5.37655e+06
TG 16:0_17:0_18:0	C54 H104 O6	848.783	14.55		1.40221e+06	915433	1.27416e+06	1.52827e+06	3.81752e+06	6.59608e+06	2.93599e+06	5.53529e+06	228160	521626	1.6821e+06	782462	3.58646e+06	5.20753e+06	3.4204e+06	3.27888e+06	1.02391e+06	1.46948e+06	405987	2.85086e+06	896850	2.5628e+06
PC 16:1_17:1	C41 H78 N O8 P	743.547	6.98			298392			2.66634e+06	1.03133e+07	2.0935e+06	5.81605e+06	324126	230295	44204.3	154558	1.2345e+06	1.58509e+06	1.90003e+06	1.39007e+06				1.50783e+06	1.21664e+06	925828
PE 38:4	C43 H78 N O8 P	767.547	8.58		1.97086e+06	3.75738e+06	1.65508e+06	2.64447e+06	1.39031e+06	4.36585e+06	927166	3.08448e+06	2.78913e+06	1.76607e+06	902180	1.41465e+06	639605	794451	1.18579e+06	532283	107890			2.3339e+06	1.73731e+06	1.30939e+06
PE 18:0_18:1	C41 H80 N O8 P	745.562	9.52		1.07748e+06	1.86258e+06	922075	1.28592e+06	2.95265e+06	1.17451e+07	1.74751e+06	6.20597e+06	1.62759e+06	1.1985e+06	615093	963976	1.23152e+06	1.60222e+06	1.95789e+06	1.26495e+06	77503.1		6564.61	2.11698e+06	1.9121e+06	1.61002e+06
TG 16:1_18:2_18:2	C55 H96 O6	852.721	12.98		8870.28	24505.5	81504	93573		47345.3	99914.4	13004.7	1.7819e+06	1.20299e+06	734141	1.0036e+06	7.80514e+06	9.00288e+06	9.74304e+06	8.66123e+06	309158	9128.85	98726.6	3.99401e+06	3.41285e+06	2.85516e+06
PC 15:0_18:2	C41 H78 N O8 P	743.546	7.13		298425	542519	271265	260489					1.47133e+06	1.05113e+06	528865	960228	2.44135e+06	3.05854e+06	3.6771e+06	2.75098e+06	65831.1			1.57009e+06	1.49783e+06	931408
PC 18:0_20:3	C46 H86 N O8 P	811.609	8.74		1.67579e+06	3.20917e+06	1.46618e+06	2.35715e+06	1.0887e+06	4.67975e+06	785539	2.10379e+06	2.49721e+06	1.69657e+06	906483	1.35988e+06					102405			1.44606e+06	872391	1.59325e+06
PC 18:1_20:3	C46 H84 N O8 P	809.591	9.26		684724	1.55903e+06	606189	917966	3.35462e+06	1.39603e+07	2.10725e+06	9.2293e+06	566471	358889	177761	305732	718918	962577	1.24542e+06	761587	15187.2			2.05658e+06	1.55303e+06	1.29255e+06
PE 16:0_18:1	C39 H76 N O8 P	717.531	8.6		510042	872410	334240	645052	3.14209e+06	1.1019e+07	1.93359e+06	6.6646e+06	192874	316872	212894	158666	748647	1.3448e+06	1.81825e+06	1.152e+06	22980.2			1.95526e+06	1.59429e+06	1.47261e+06
TG 15:0_16:1_18:1	C52 H96 O6	816.72	13.74		3.98668e+06	4.44523e+06	4.02566e+06	4.4548e+06	6.22254e+06	1.4381e+07	5.09501e+06	9.97416e+06	4.8581e+06	4.32395e+06	3.9995e+06	4.46555e+06	6.53604e+06	7.51795e+06	7.74215e+06	7.00246e+06	1.5413e+06	2.08828e+06	266533	5.95541e+06	5.47512e+06	5.06433e+06
PC 16:1_16:1	C40 H76 N O8 P	729.531	6.66		905615	1.55983e+06	927221	554761	3.17462e+06	9.97374e+06	2.57295e+06	6.68696e+06	2.08517e+06	1.55001e+06	847836	1.10387e+06	2.652e+06	3.27839e+06	1.21199e+06	2.96868e+06	128514			3.18108e+06	2.46905e+06	2.32862e+06
PC 17:1_18:2	C43 H80 N O8 P	769.562	7.18		83197.4	113072	89646.8	68946.4	142799	725248	147321	386551	830739	590011	322307	482448	3.02635e+06	3.79709e+06	4.6334e+06	3.42914e+06	32489.9			1.75767e+06	1.43936e+06	1.33106e+06
PC 38:5	C46 H82 N O8 P	807.577	7.12			381917	9755.57		14131.2	82338.3	69352.8	41217.3	7.98439e+06	5.25473e+06	2.88681e+06	4.3601e+06	278236	329257	193999	131848	348097			1.60643e+06	1.34804e+06	1.23991e+06
PC 17:0_16:1	C41 H80 N O8 P	745.562	7.68						3.26738e+06	1.49172e+07	2.26303e+06	8.23305e+06			10436.4		524901	1.99777e+06	2.56391e+06	1.60334e+06				2.27499e+06	1.91524e+06	1.61486e+06
PC 15:0_18:2	C41 H78 N O8 P	743.547	8.78				15551.2						867207	580307	482953	548750	2.45314e+06	3.31927e+06	5.17122e+06	2.59533e+06	54104.4			1.66961e+06	1.39004e+06	1.07306e+06
SM d42:1	C47 H95 N2 O6 P	814.693	10.44		9870.11	48416.4	33074.7	108393	2.82496e+06	1.09071e+07	2.13252e+06	6.4707e+06	171867	170130	71985.6	88820.3	2.0217e+06	2.60221e+06	3.2698e+06	2.22852e+06	10896.5			2.20582e+06	1.69788e+06	1.59609e+06
PE 18:1_18:2	C41 H76 N O8 P	741.533	7.86		116209	283239	78925.1	321831	238163	1.62246e+06	46427.8	1.00014e+06	644972	769082	359564	447111	3.54867e+06	3.78288e+06	6.35304e+06	3.73741e+06	12920			2.29695e+06	1.7236e+06	1.28464e+06
PC 16:0_22:6	C46 H80 N O8 P	805.562	7.13		1.1751e+06	1.59993e+06	1.03779e+06	1.50693e+06	904328	3.71436e+06	769645	1.89708e+06	676109	449620	155014	237050	730582	964172	1.13301e+06	794237	9213.91			1.2989e+06	1.18764e+06	528053
PC 19:1_18:2	C45 H84 N O8 P	797.593	8.07		130477	294069	13323.8	296337	112162	180998	95602.8	36866	865166	455629	270522	395898	2.16369e+06	3.09415e+06	3.9458e+06	2.48099e+06	27062.9		9200.3	1.11479e+06	1.12804e+06	792291
TG 14:0_16:0_16:1	C49 H92 O6	776.689	13.46		1.9183e+06	2.03811e+06	1.68508e+06	2.07254e+06	4.40585e+06	8.15643e+06	3.83063e+06	5.62692e+06	1.65271e+06	1.69042e+06	1.89556e+06	1.46419e+06	3.45246e+06	3.98444e+06	3.87026e+06	3.53757e+06	1.49781e+06	1.69503e+06	2.26753e+06	3.13055e+06	3.50654e+06	3.12278e+06
SM d42:3	C47 H91 N2 O6 P	810.659	9.25		1.75337e+06	2.95603e+06	1.41035e+06	2.04825e+06	6.75235e+06	2.90469e+07	4.71518e+06	1.7762e+07	5.69378e+06	3.96304e+06	2.05725e+06	3.23932e+06	2.8061e+06	3.51357e+06	4.16948e+06	2.99661e+06	305480	35676.6	30763.8	5.86288e+06	4.43688e+06	3.95854e+06
PC 15:0_16:0	C39 H78 N O8 P	719.546	7.65		231022	446701	243989	278037	2.70134e+06	1.24995e+07	1.91184e+06	6.6415e+06	294375	46860.4	27295.8	133205	1.59847e+06	1.83067e+06	2.28506e+06	1.64582e+06				2.1983e+06	1.60319e+06	1.35195e+06
PC 18:2_20:4	C46 H80 N O8 P	805.562	6.8		1.36878e+06	559538	876250	1.71424e+06	301368	1.21782e+06	247935		6.47086e+06	4.46195e+06	2.5638e+06	3.78604e+06	497023	654853	706523	800739	319929			1.91161e+06	2.03791e+06	1.15811e+06
Cer_NDS d18:0_16:0	C34 H69 N O3	539.528	8.68		49461.6	59608.6	38573.8	61924	2.83592e+06	9.07235e+06	2.10289e+06	6.10661e+06	72655.2	57184.8	37796.5	53955.2	1.71267e+06	2.50126e+06	2.95736e+06	2.00394e+06	35651.3	28758.5	44299.8	2.03199e+06	1.64772e+06	1.47146e+06
SM d40:1	C45 H91 N2 O6 P	786.661	10.21		788526	1.45131e+06	746391	1.17643e+06	1.28833e+06	5.49173e+06	1.05682e+06	3.06153e+06	2.20415e+06	1.55662e+06	769750	1.35016e+06	925597	1.26064e+06	1.62218e+06	1.20138e+06	151647		9031.19	1.66426e+06	1.39067e+06	1.263e+06
PC 17:0_20:1	C45 H88 N O8 P	801.625	9.49				27300.1		2.52899e+06	1.08943e+07	1.72561e+06	6.06927e+06	33465.4				1.00128e+06	1.14495e+06	1.30335e+06	998132				1.32677e+06	1.10788e+06	940371
TG 18:2_18:2_20:4	C59 H98 O6	902.736	12.8			7304.07		4311.12		8211.28			1.29274e+07	9.57623e+06	5.37012e+06	6.79309e+06	92025.9	21881.2	170732	53911	696138			2.68465e+06	2.10153e+06	1.86229e+06
SM d42:0	C47 H97 N2 O6 P	816.708	11.32			26260.2		14805.7	2.30627e+06	1.05756e+07	1.64928e+06	5.69897e+06	56288.3	33672	12027.7	7484.37	1.5629e+06	2.07944e+06	2.18901e+06	1.42702e+06				1.65834e+06	1.48285e+06	1.27559e+06
TG 16:1_18:1_20:1	C57 H104 O6	884.783	14.29		9.29813e+06	6.86402e+06	5.51555e+06	7.39719e+06	7.67407e+07	1.27266e+08	6.83968e+07	1.11247e+08	8.09239e+06	5.48152e+06	6.60355e+06	5.84147e+06	9.6849e+07	1.08352e+08	1.11306e+08	1.0063e+08	4.07476e+06	6.21131e+06	7.01287e+06	8.02071e+07	7.04486e+07	6.56967e+07
PC 20:0_18:1	C46 H90 N O8 P	815.64	10.1		256433	444962	218599	327108	1.82196e+06	7.74982e+06	1.36599e+06	4.25124e+06	312474	228450	18985.4	115837	643622	878494	863329	644049				1.18967e+06	980583	941502
PC 18:1_22:6	C48 H82 N O8 P	831.578	7.14		498106	955424	532601	760829	1.10904e+06	4.23005e+06	929311	2.34617e+06	357084	155491	161906	132199	758319	948446	1.04045e+06	810683	9105.33			1.05537e+06	907736	715879
PC 15:0_16:0	C39 H78 N O8 P	719.548	7.86		1.19381e+06	2.1621e+06	1.08959e+06	1.47316e+06	1.1775e+06	3.81004e+06	564484	1.62923e+06	2.38727e+06	1.52586e+06	797082	1.28468e+06	3.50317e+06	4.52416e+06	6.46462e+06	4.15242e+06	125810			3.03858e+06	2.44349e+06	2.14942e+06
TG 58:5	C61 H108 O6	936.814	14.32		243328	242613	199607	210369	242321	484234	374109	329977	1.16969e+06	973697	514937	821754	5.24336e+06	6.19387e+06	6.62918e+06	5.24419e+06	132925	68413.6	19900.7	3.16708e+06	2.62778e+06	2.4439e+06
TG 14:0_18:2_18:2	C53 H94 O6	826.705	12.94		7461.12	61139.5	47307.2	15599.5	31499.8	96483.1		145613	659857	390605	174815	356855	5.32205e+06	5.72282e+06	6.4195e+06	5.66679e+06	128894	94546.7	27544.2	2.86965e+06	2.33719e+06	1.9788e+06
TG 14:0_16:0_16:0	C49 H94 O6	778.705	14.01		722240	699891	800789	696202	2.36277e+06	5.96724e+06	2.14039e+06	4.15042e+06	751167	606897	835160	1.29454e+06	2.20074e+06	2.48847e+06	2.27174e+06	2.08288e+06	575060	611873	640247	2.11678e+06	1.73856e+06	1.52417e+06
PC 18:1_20:3	C46 H84 N O8 P	809.593	8.06		1.36093e+06	2.85467e+06	1.30277e+06	2.1895e+06	74157.5	600144	74708.4	226128	2.34072e+06	1.22773e+06	827901	1.38517e+06	321171	513332	595351	190470	44439.5			1.41647e+06	1.10166e+06	995428
PE 16:1_18:1	C39 H74 N O8 P	715.518	7.69		5468.71	186595	64296.5	35302.2	2.16838e+06	8.44133e+06	1.33222e+06	5.27225e+06	74328.9	74501	37709.1	35731.1	289213	581707	845626	559453				1.25213e+06	981576	818692
PC 40:6	C48 H84 N O8 P	833.593	8.05		711346	1.52889e+06	705616	900404	369199	1.8234e+06	291969	1.01505e+06	750041	444400	244950	414792	339964	480530	563824	388434	37287.3			795665	614674	551425
PC 18:2_22:4	C48 H84 N O8 P	833.593	7.43		1.68428e+06	2.53431e+06	1.43024e+06	1.20797e+06	731694	2.29092e+06	551850	1.62776e+06	4.42936e+06	2.93812e+06	1.47869e+06	2.43929e+06	522537	608300	751431	456730	124861			3.07937e+06	1.63712e+06	2.0913e+06
PC 20:1_20:4	C48 H86 N O8 P	835.609	8.33		2.72438e+06	5.117e+06	2.2955e+06	3.83937e+06	504295	933203	342878	863697	2.0514e+06	1.38855e+06	686151	1.07576e+06	374385	507590	683549	509659	100170			2.13693e+06	1.60424e+06	1.49728e+06
TG 15:0_16:0_16:0	C50 H96 O6	792.72	14.2		1.05846e+06	917557	1.70527e+06	1.13451e+06	2.80776e+06	5.43656e+06	2.31837e+06	3.45481e+06	1.73568e+06	2.05694e+06	1.38958e+06	1.16644e+06	2.03111e+06	2.15017e+06	2.18464e+06	2.02484e+06	1.40957e+06	865252	1.79659e+06	2.14591e+06	1.82617e+06	1.99209e+06
PC 40:6	C48 H84 N O8 P	833.593	7.59		538862	841398	415354	597818	195648	819842	163994	485414	4.35162e+06	3.1346e+06	1.53993e+06	2.44879e+06	210204	231587	318563	209757	101539				756643
PC 14:0_16:1	C38 H74 N O8 P	703.515	6.49		441938	709882	454796	693954	1.553e+06	4.84322e+06	1.219e+06	3.01826e+06	73545.4	44380.3	20318.1	32147.1	625286	677353	805624	562010				1.11441e+06	906407	813743
TG 16:1_18:1_18:2	C55 H98 O6	854.736	13.51		1.09174e+06	820472	898676	1.13795e+06	1.24279e+06	2.94191e+06	1.6072e+06	1.88489e+06	5.49156e+06	4.54136e+06	2.41026e+06	3.09391e+06	3.76986e+07	4.81766e+07	5.05497e+07	4.07792e+07	1.05685e+06	1.09027e+06	1.10785e+06	1.95625e+07	1.73085e+07	1.56376e+07
SM d41:1	C46 H93 N2 O6 P	800.677	10.61		306356	523989	207904	445190	1.06736e+06	4.11367e+06	798471	1.67189e+06	859345	585352	364466	492501	220500	449842	1.21338e+06	982020	54345.8			919540	856608	789472
SM d40:0	C45 H93 N2 O6 P	788.677	10.54			16101.5		30237.6	1.61409e+06	6.6214e+06	1.09639e+06	3.63982e+06	52072.2		16250	9031.95	930135	1.21602e+06	1.57693e+06	999598				1.11118e+06	958534	811743
TG 15:0_16:0_16:1	C50 H94 O6	790.704	13.73		1.8695e+06	1.87304e+06	1.99233e+06	1.66751e+06	3.68184e+06	7.11759e+06	3.19913e+06	5.14805e+06	1.54402e+06	1.70108e+06	1.56913e+06	2.01804e+06	3.1959e+06	3.25856e+06	3.39049e+06	3.04336e+06	1.67361e+06	1.63178e+06	1.88354e+06	2.95137e+06	2.96032e+06	2.6971e+06
SM d18:1_18:0	C41 H83 N2 O6 P	730.595	8.35		5.84564e+06	1.15391e+07	5.05348e+06	8.63893e+06	1.2662e+06	3.34185e+06	915530	2.28533e+06	1.17879e+07	7.58987e+06	3.52208e+06	6.07374e+06	1.77652e+06	2.32179e+06	2.9006e+06	2.13384e+06	392658			6.25756e+06	5.04327e+06	4.48521e+06
PC 16:0_17:0	C41 H82 N O8 P	747.58	8.79		947257	1.74063e+06	904896	1.16587e+06	72896.7	1.13413e+06	42481.8	95081.4	1.63678e+06	1.1966e+06	656294	969940	150592	629266	77486.6	164010	93669.4			226603	309890	333117
PC 37:5	C45 H80 N O8 P	793.565	7.93		65954.7	181886	69995	300613	1.24708e+06	4.61204e+06	496207	2.48091e+06	21437.7	7306.93		12554.5	719634	710966	1.20968e+06	645111				105976	296119	129201
PC 40:2	C48 H92 N O8 P	841.656	10.06		108103	113833	50065.7	109801	1.33423e+06	5.49273e+06	1.03787e+06	3.12216e+06	169606	91575.3	76425	102258	260056	600699	674246	473900				935190	806819	725952
PE 38:5	C43 H76 N O8 P	765.531	7.71		1.32768e+06	1.96056e+06	945653	1.37793e+06	896299	3.34994e+06	603059	2.00361e+06	1.81564e+06	1.60585e+06	666060	43980	494273	944979	859213	520528	20461.5			1.51845e+06	1.61988e+06	726912
TG 56:7	C59 H100 O6	904.752	13.08		10269.6	48659.7	3217.65	24471.6	47849.9	119453	30854.2	29921.2	2.65321e+07	2.01951e+07	9.88813e+06	1.47646e+07	4.2911e+06	4.61838e+06	4.8426e+06	2.34516e+06	1.28294e+06	7144.12	7578.82	3.26083e+06	2.95327e+06	1.90497e+06
PC 32:0	C40 H80 N O8 P	733.562	8.13		154689	230332			662533	3.88706e+06	631793	2.09348e+06		156068			482351	577312	751791	493930				501716	386013	446736
PC 17:0_18:0	C43 H86 N O8 P	775.609	9.48		64101.4		10514.7	141438	627783	3.72044e+06	474025	1.75504e+06	106529	72215.2	46960.8	109002	394960	391553	484115	348662	6272.58	7587.34		468300	372678	311485
Cer_NS d18:1_24:1	C42 H81 N O3	647.622	10.94		661815	1.01977e+06	558992	676237	2.00124e+06	7.28371e+06	1.69061e+06	4.07533e+06	719166	574517	302273	455162	1.62756e+06	2.20104e+06	2.33035e+06	1.89841e+06	47040.7			2.06022e+06	1.65042e+06	1.51767e+06
PC 17:0_20:4	C45 H82 N O8 P	795.579	7.9		938584	1.66596e+06	690457	1.13786e+06	49448.1	270695	85867.4	216797	1.02303e+06	684553	244927	322738	220356	75863.9	178547	208501	19042.1			731245	561460	365224
PC 17:1_20:3	C45 H82 N O8 P	795.58	8.82		102155	346324	52909.8	96012	852245	2.78427e+06	512557	2.47361e+06	235284	61394	261871	574607	664631	515136	701527	124788	11594.3			14464.4	128177	110445
PE 18:0_22:6	C45 H78 N O8 P	791.549	8.31		677364	1.32036e+06	743491	1.21606e+06	2.02854e+06	3.39497e+06	804084	2.9648e+06	960758	608554	304334	477008	1.22856e+06	1.94087e+06	2.03591e+06	1.57958e+06	42886.2			2.49442e+06	1.45806e+06	1.92341e+06
PC 22:0_15:1	C45 H88 N O8 P	801.626	9.7		309055	314444	98987.9	287614	1.37924e+06	4.3424e+06	997410	2.61946e+06	325690	252421	49714.2	43832.9	618566	798424	907381	702591				724566	596623	465245
PE 16:0_18:2	C39 H74 N O8 P	715.516	7.84		9592.41	133108	95857.3	150672					504952	209588	163075	247027	837749	1.48021e+06	2.14697e+06	1.26279e+06				744898	648884	576986
TG 17:1_18:2_18:2	C56 H98 O6	866.736	13.23		9915.92	9870.32	36998.3	7000.55	8563.71	10030.7	4469.48	19292.9	329310	308427	216991	231224	2.37566e+06	2.99948e+06	3.08334e+06	2.75688e+06	62466.7		14616.2	1.28081e+06	1.03546e+06	939278
Cer_NDS d18:0_24:1	C42 H83 N O3	649.637	11.23		6637.11		2974.52	23334.6	1.71069e+06	5.03505e+06	1.29935e+06	3.38652e+06	6791.42	34426	6137.47		1.18047e+06	1.55014e+06	1.64326e+06	1.1982e+06				1.23615e+06	879470	1.0128e+06
SM d41:2	C46 H91 N2 O6 P	798.66	9.68		606524	976661	522180	675059	863971	2.57134e+06	688441	2.05769e+06	1.32009e+06	944736	561411	775709	598836	650692	784311	626944	66160.8			1.05296e+06	897928	887480
TG 14:0_16:1_18:2	C51 H92 O6	800.689	13		1.71362e+06	1.70077e+06	1.59565e+06	1.64479e+06	2.43362e+06	3.95659e+06	2.28171e+06	3.15387e+06	1.74443e+06	1.64514e+06	1.58314e+06	1.65076e+06	3.8707e+06	4.37861e+06	4.41051e+06	4.23052e+06	1.74251e+06	1.67725e+06	1.62524e+06	1.53609e+06	1.19721e+06	642733
PC 40:4	C48 H88 N O8 P	837.625	8.99		461693	1.00683e+06	371167	716787	31112.4	207988	12943.3	159937	958020	496632	235889	468749	25620.7		85526.3	37789.8	36641.6			426245	373665	303719
PE 16:1_18:2	C39 H72 N O8 P	713.502	6.95		13152.8	39154.5	11425.1	25623.1	175479	585670	92482.3	303737	72624.5	70550.5	13554.8	75139.7	626898	809525	1.13825e+06	728150				422946	349764	267870
LPC 18:0/0:0	C26 H54 N O7 P	523.364	3.64		231646	366763	273704	317772	197757	642875	144875	418200	506750	377901	187764	355898	167015	191038	272492	165784	23953.3	11969.6	9420.08	295362	271302	271806
SM d40:2	C45 H89 N2 O6 P	784.642	9.26		5.38306e+06	1.01828e+07	4.64352e+06	7.01566e+06	1.81876e+07	7.17662e+07	1.23023e+07	4.45299e+07	4.99045e+06	3.37795e+06	1.65205e+06	2.72553e+06	5.02856e+06	6.43374e+06	7.80626e+06	5.56752e+06	167558	18336.9		1.24311e+07	9.91735e+06	8.64604e+06
PC 17:1_20:4	C45 H80 N O8 P	793.562	6.97		381041	772102	335113	571377	69936.1	512571	33824.6	274945	248074	173469	67850.6	90432.9	58216.4	118200	95139.9	96757.5	4602.74			595184	483960	394287
Cer_NS d18:1_24:0	C42 H83 N O3	649.637	11.79		445767	590462	375650	462989	2.00474e+06	7.22889e+06	1.60621e+06	4.0608e+06	535073	425030	332341	320931	1.35005e+06	1.69812e+06	1.90632e+06	1.61015e+06	182376	175670	165534	1.54809e+06	1.38203e+06	1.21009e+06
PC 15:0_20:4	C43 H78 N O8 P	767.546	6.92		387353	793754	323612	549786	148028	586014	128381	386234	3.31317e+06	2.40711e+06	1.18908e+06	1.99314e+06	397558	494871	549021	412299	82919.2			1.12924e+06	771930	749538
PC 22:1_18:2	C48 H90 N O8 P	839.64	9.35		42358.7		59510.2	10790.9	351602	1.57055e+06	254713	1.11251e+06	367434	265824	193919	361556	785863	1.00422e+06	1.18926e+06	895832				614063	418371	427704
SM d41:0	C46 H95 N2 O6 P	802.693	10.93						799247	3.96734e+06	676138	2.00106e+06				6266.18	527503	798849	1.00821e+06	727183				681667	587458	469819
TG 16:1_17:1_18:2	C54 H96 O6	840.721	13.22		58354.8	53879	48481.5	15292.5	115241	72229	86531.4	64360	157516	151195	119982	43822.5	2.74599e+06	3.23818e+06	3.2099e+06	2.95543e+06	23657.8	21258.3	24194.6	1.37973e+06	1.19021e+06	1.10728e+06
TG 58:8	C61 H102 O6	930.768	13.24		31458.2			18974.6		16528.2		9723.83	1.84162e+07	1.39553e+07	7.68889e+06	9.97797e+06	649010	947242	677912	664754	835033			3.71865e+06	2.6311e+06	2.65663e+06
PE 18:2_20:4	C43 H74 N O8 P	763.515	6.94		42540.4	203068	72099.2	120409	465016	1.90576e+06	277265	1.25941e+06	782772	494217	254933	375668	223777	220316	258288	245727				530255	373492	309988
SM d32:1	C37 H75 N2 O6 P	674.536	6.4		382701	624613	324157	460282	391493	1.29955e+06	314356	778385	820293	569203	338736	460600	334879	385060	490577	398473	58711			568366	475238	447682
Cer_NS d18:1_16:0	C34 H67 N O3	537.512	8.35		476976	670018	455465	520119	2.11575e+06	4.40757e+06	1.98541e+06	3.49087e+06	674353	513177	316416	404028	2.17765e+06	2.81603e+06	2.87642e+06	2.69236e+06	100853	66016.7	63998.3	2.10805e+06	1.86433e+06	1.75509e+06
PC 38:3	C46 H86 N O8 P	811.608	9.05		404160	745806	318544	607967					339131	247018	124425	150706	16285.2	155595	288162	101417	9801.27			216573	209515	277170
PC 20:2_20:2	C48 H88 N O8 P	837.625	8.58			80461				437964	86229.5	142178	1.71916e+06	1.16343e+06	633211	898248	608676	852791	1.14863e+06	673274	22762.1			572199	704893	526806
SM d34:2	C39 H77 N2 O6 P	700.55	6.5		772242	1.20513e+06	671785	737040	675428	2.31169e+06	576945	1.48768e+06	1.25852e+06	842975	490520	752963	395160	379334	478037	433370	63517.2			960239	758675	720580
PC 36:0	C44 H88 N O8 P	789.625	8.92		284868	832588	400696		5.92801e+06	3.4781e+07	4.53587e+06	1.96958e+07		349261			2.57002e+06	4.43348e+06	5.80504e+06	2.78759e+06	10194.9			4.71181e+06	3.934e+06	1.57171e+06
SM d38:1	C43 H87 N2 O6 P	758.627	9.28		1.38227e+06	2.73599e+06	1.22295e+06	2.05494e+06	393949	2.21615e+06	291484	955059	2.2805e+06	1.5792e+06	769772	438412	332647	493773	581224	288062	83847.6		9013.13	1.4006e+06	1.16122e+06	939496
PC 36:5	C44 H78 N O8 P	779.546	6.55		954155	1.71058e+06	374584	970007	159033	496267	103289	333112	785036	572351	351951	459400	97420.7	77126.2	115128	149130	36511.7		18393.8	562778	253501	515080
PC 15:0_22:5	C45 H80 N O8 P	793.562	8.57		579495	1.1851e+06		920684	195486	758551		294199	118377	384974	103020	89721.4	198021		136573	12348.2	16314.3			462689	592906	758181
SM d36:0	C41 H85 N2 O6 P	732.614	8.77		40928.1	9721.04	48297.5	28216	400187	2.47099e+06	268182	1.11075e+06	70031	65137.4	25956.5	9899.38	288864	416118	552289	341985				325554	274332	261740
PE 17:1_18:1	C40 H76 N O8 P	729.533	8.15		23291.4	26542.9	24777.4	27006.4	512685	2.67962e+06	441277	1.53355e+06	35936.5	13820.2		10293.5	151037	291333	197254	36806.6				464290	160731	264970
PC 18:0_18:1	C44 H86 N O8 P	787.609	8.97									1.74237e+06	21804.6	67573.3	9648.11		1.03569e+06	460989	1.08334e+06	818672		28600.4	32571.4	605469	615515	104928
PC 38:3	C46 H86 N O8 P	811.609	8.73		1.87859e+06	3.26556e+06	1.64337e+06	2.47634e+06	1.1419e+06	4.98242e+06	888037	2.92903e+06	2.49849e+06	1.69753e+06	1.00494e+06	1.37081e+06	746736	785623	1.06351e+06	794837	178313			1.24963e+06
PC 40:5	C48 H86 N O8 P	835.609	7.91			36932			9266.12			12841.7	1.69908e+06	1.39365e+06	764964	1.05544e+06		4414.38	87802.5		80232.8			404149	302505	255527
PC 18:2_22:5	C48 H82 N O8 P	831.578	6.72		40096.7	58055.7	42015.4	76955.6		43604		25466.6	1.29925e+06	936782	535656	808264	192750	254139	263092	218076	68638.6			265208	267160	189058
PE 17:0_18:1	C40 H78 N O8 P	731.547	9.07		85124.1	117083	62621.7	73144.7	501771	2.65825e+06	459980	1.48065e+06	117932	63722.8	43955.1	69210.3	198648	161935	390720	320179				443345	249887	365562
PC 16:1_18:2	C42 H78 N O8 P	755.545	8.33		1.11767e+06	2.20487e+06	1.01367e+06	1.64038e+06	150359	68769.3	143905	34210.5	2.26961e+06	1.38295e+06	576788	864034	366431	661083	808011	605825	65363.4			1.5818e+06	1.11988e+06	1.03867e+06
PE 40:7	C45 H76 N O8 P	789.53	7.38		335897	682982	292701	449611	321211	1.06354e+06	255817	743268	296134	226894	105020	168406	99541.2	153526	202038	113098	22181.2			362740	294402	266445
DG 18:1_18:2	C39 H70 O5	618.522	9.14		294630	373392	269718	198660	359867	518833	422474	559228	625111	557472	395017	455901	1.49696e+06	2.16251e+06	2.70286e+06	1.70065e+06	204842	119533	197715	1.22739e+06	1.14e+06	838135
PE 16:0_20:5	C41 H72 N O8 P	737.499	6.97		29312	68529.3	26650.2	56975.5	302171	1.26988e+06	198990	756576					103637	126974	189904	116232				206026	153306	122934
TG 15:0_16:1_18:2	C52 H94 O6	814.705	13.21		1.54992e+06	1.60224e+06	1.58388e+06	1.6537e+06	2.18001e+06	3.19613e+06	1.89565e+06	2.61015e+06	1.5472e+06	1.43246e+06	1.42949e+06	1.54135e+06	2.90601e+06	3.23307e+06	3.28653e+06	3.182e+06	1.52906e+06	23074.5	9617.32	671908	1.24106e+06	868030
PE 16:0_16:1	C37 H72 N O8 P	689.499	7.67		49685	55821.5	41436.2	55676.3	622244	2.2562e+06	423449	1.41879e+06	33233.5				175362	184568	297390	150945				355193	287016	270496
LPC 16:0/0:0	C24 H50 N O7 P	495.333	2.44		89502.6	125456	75446	105879	254815	841587	198290	495535	128749	96781	48594.4	110154	144906	192797	225147	178129				228784	192285	164120
TG 14:0_14:1_18:1	C49 H90 O6	774.673	12.92		1.84561e+06	1.94452e+06	1.7717e+06	1.97867e+06	2.64909e+06	4.06317e+06	2.41586e+06	3.24009e+06	1.83449e+06	1.76454e+06	1.79091e+06	1.87847e+06	2.84558e+06	2.90671e+06	3.088e+06	2.98942e+06	2.03274e+06		1.23804e+06	2.45674e+06	107586	636426
PC 14:0_15:0	C37 H74 N O8 P	691.516	6.93		181147	289506	158429	179919	367661	1.48395e+06	259404	946296	223947	158955	87558.2	99659.4	713933	946562	1.22532e+06	832330				622653	507336	389396
DG 16:0_18:1	C37 H70 O5	594.522	9.87		357593	438646	343066	381365	1.26544e+06	3.70985e+06	1.00676e+06	2.30658e+06	287307	303403	233733	234568	856819	1.08405e+06	1.19798e+06	917399	187626	193803	210074	1.13866e+06	895629	833544
PE 16:0_20:4	C41 H74 N O8 P	739.515	7.65		181894	321668	157628	262512	357285	1.23852e+06	203400	619424	275714	158252	134260	138998	160914	203756	180847	125921				297403	275024	240219
SM d41:1	C46 H93 N2 O6 P	800.677	10.02				13900.5		474805	2.09945e+06	386929	1.18899e+06		6698.75			354901	484960	600400	412804				371708	280435	265749
SM d32:0	C37 H77 N2 O6 P	676.552	6.77		25591.6	65310.8	22150.4	24518.8	432280	1.43226e+06	318364	879227	68300.9	59333.1	40753	28865.7	368388	458258	554872	402202				348315	296668	267174
PC 40:7	C48 H82 N O8 P	831.578	6.92		104525	313014	150343	247177		88387.2		63374.6	1.23795e+06	645297	407195	634100	26532.3	81555.2	80705.5	56586	32305.2			250974	258194	152152
CE 18:2	C45 H76 O2	648.584	13.85		62758.2	33132.7	35367.1	49021.2		63508	19311.6	46155.6	1.44108e+06	1.06645e+06	623744	956790	270920	323544	327621	292119	107217	10286.7		393870	291875	250813
TG 18:2_18:2_22:6	C61 H98 O6	926.737	12.56				18059.5		209842	591512	188706	396187	3.31901e+06	2.73153e+06	1.68277e+06	1.79845e+06	500839	606427	643254	508825	315757			980604	912480	805804
PE 16:0_22:6	C43 H74 N O8 P	763.516	7.41		404025	603023	329174	523880	491212	1.27545e+06	309322		237907	127529	61189.6	75076.7	129013	493564	116886	162078			29935	782484	735917	575089
SM d40:1	C45 H91 N2 O6 P	786.661	9.58		10760.8		3500.95	18337.3	569626	1.79578e+06	492624	1.25114e+06	27863.5	11669.3	5128.01	10306.8	388839	460877	580328	371604				439317	296928	235620
PC 42:3	C50 H94 N O8 P	867.671	10.16		17439.4	49471	21652.3	41358.3	174039	694836	142513	426598	624758	303064	198078	414760	338748	473653	542713	412273	20637.1			338812	277078	262086
PC 42:2	C50 H96 N O8 P	869.687	10.82		71181.8	143629	68652	103913	794891	2.38515e+06	553085	1.59237e+06	93276.1	101368	27405.2	85214.5	250168	272918	352868	363121				415578	331495	323039
DG 18:0_20:4	C41 H72 O5	644.538	9.81		613191	819735	531171	891868	317198	1.09399e+06	247160	537890	408808	298732	187019	331714	456621	605593	703552	463922	23606.5			621411	531838	464421
SM d33:0	C38 H79 N2 O6 P	690.568	7.28		17085.9	8413.36			400713	1.45313e+06	292738	878745	62779.7	27259.3	23535.4	10651.8	262904	373119	483351	394853				328295	263141	252612
TG 47:2	C50 H92 O6	788.689	13.18		23271.6	1.32054e+06	1.55369e+06	1.37449e+06	2.82606e+06	3.02725e+06	675285	2.69108e+06	20701.8	1.40234e+06	2.14917e+06	29151.7	63551.7	2.36883e+06	2.2012e+06	2.05311e+06	1.30085e+06	1.30455e+06	1.44885e+06	2.11542e+06	722896	34505
PE 18:2_18:2	C41 H74 N O8 P	739.518	7.11		46324.6	42048.7	12818.6	45831.5	56967.4	8875.99			895711	679687	377189	560350	299228	372241	384500	218530	49383.8			295226	239230	131182
TG 44:0	C47 H90 O6	750.673	13.45		567172	505297	500003	510685	889062	1.28478e+06	918442	963680	659532	622589	440603	566904	493416	935907	584369	649848	367879	666439	663001	930053	480746	1.02786e+06
PC 40:8	C48 H80 N O8 P	829.562	6.44		62843.1	180561	100572	150620		84154.5		68290.7	886782	689462	389810	536934	335463	416477	432691	390542	32313.7			339397	307414	273408
CerP(d18:0_24:4)	C42 H78 N O7 P	739.549	8.01						364776	2.63514e+06	286040	1.72271e+06			17366.5	48233.6	268395	253152	222664	292491				358087	57415.5	158968
TG 18:1_18:2_22:6	C61 H100 O6	928.751	13.06		32639.6	56246	12194.2	38215	32179.6	169754		25511.5	163116	554921	441068	400135	700617	967129	939901	711368	46605.2			572296	380857	398790
PC 35:3	C43 H80 N O8 P	769.565	8.72		377823	572185	111412	352469	44887.6	162661	55366.2	739895	693778	612764	200130	331474	49633.8	195616	199214	253280				299780	210732	417480
SM d35:0	C40 H83 N2 O6 P	718.599	8.29		34271.5	62331	31380.2	32115	316993	1.15515e+06	235079	747529	94237.8	35088.1	54128.5	27297.8	250039	344416	436114	279341				278230	208574	201983
PC 34:0	C42 H84 N O8 P	761.594	9.07					25145	404577	1.92647e+06	255610	364101		27176.6	26998	34258.4		33089.6	231917			5184.1	10455.2	75500.4	241100	37659.5
PC 20:2_22:4	C50 H88 N O8 P	861.625	8.12		7961.96				4582.2	77920.8		57139.5	1.81644e+06	1.24581e+06	691336	540965	21603	12641.2	7737.45	28016.4	94854.7			162332	107826	135111
PC 16:0_16:2	C40 H76 N O8 P	729.531	7.13		570131	854350	520388	404403					140267	129691	50297.4	67761.9	34237.1	4417.33	54684.5	36271.9				288180	135697	192663
PC 42:7	C50 H86 N O8 P	859.609	7.57									52418.6	1.70422e+06	1.14163e+06	502800	973369		26905.8	10830.2		84850.7			206310	283094	281378
PE 18:1_20:1	C43 H82 N O8 P	771.582	9.41		74844.7	284392	96420.8	193562	804951	4.09317e+06	932397	1.5386e+06	112936		97369.6		330465	166285	331460	418415				408582	7654.64	235338
PE 38:5	C43 H76 N O8 P	765.531	7.93		102373				364686	969988	156891	601080			27423.2	5196.89	85654.6	160854	120195	170888				137347	145227	66620
PC 16:2_18:2	C42 H76 N O8 P	753.531	6.48		349182	604777	308968	426095	42692	173296	10394.1	139675	337346	275563	152235	204677	26666.1	34276.7	45341	38026.1				298074	173803	168639
SM d38:0	C43 H89 N2 O6 P	760.646	9.69		30110.5	10608.7	18946.1	11074.5	363566	1.70913e+06	284855	866675	18647.6	5216.32		8150.21	212656	390574	504677	240905				305465	242126	245905
DG 16:0_18:2	C37 H68 O5	592.506	9.13		20448.2	183316	178812	148500	121631	1.42603e+06	857593	1.21052e+06	537006	407309	247749	403263	814124	1.46808e+06	1.90334e+06	1.20687e+06	187085	156398	40810.9	446628	843109	387209
PC 17:0_22:5	C47 H84 N O8 P	821.594	7.89		239294	461605	353455	540994	114772	318124	99181	216437	340388	207241	98599.1	242080	114533	119060	221841	42557.9	21020.9		24885.4	197163	222040	294311
Cer_NS d18:1_22:0	C40 H79 N O3	621.606	11.03		172307	263913	155389	201416	708929	2.60441e+06	617083	1.55645e+06	225012	175473	138882	169939	502723	686395	699845	591538	99678.9	90367.7	91824.6	633937	533020	475895
PC 16:0_20:3	C44 H82 N O8 P	783.577	9.24		210038	473433	151387	276587	72690.8	30182.4	39293.6	205287	284962	179734	123254	171215	45688	23940.7	137435	26253.6	8819.04			277461	190120	178268
HexCer_NS d18:1_16:0	C40 H77 N O8	699.564	7.68		162290	309597	145379	227861	800963	3.81144e+06	477584	2.24417e+06	202266	180235	92438.2	171002	559588	689175	898200	617914	26914.2			656273	609645	554874
PC 17:1_18:2	C43 H80 N O8 P	769.563	8.99		816928	1.54697e+06	651546	1.26193e+06	994391	4.80858e+06	629881	2.8606e+06	1.46774e+06	1.27023e+06	494318	1.28946e+06	416069	730400	896984	559077	80953.3			1.29359e+06	769342	880798
PC 42:1	C50 H98 N O8 P	871.703	11.63		69601.9	17725.5	35739.3	76811	589013	1.62938e+06	438971	1.02445e+06	25799.3	71573.7	40308.3	28544.4	193879	205653	329698	165848				348198	305901	259674
PC 34:0	C42 H84 N O8 P	761.594	8.01		609444	506955	198151	762861	2.51018e+06	1.12926e+07	1.77663e+06	2.5757e+06	1.19055e+06				1.1309e+06	1.85659e+06		841570	72100.3	101103	93659.6	1.6475e+06	1.10129e+06	1.4112e+06
TG 18:2_18:2_18:3	C57 H96 O6	876.721	12.6		41990.9	14547.6		9612.6	21772.1		74011.7	47627.6	2.99332e+06	1.71132e+06	840198	1.08282e+06	197884	325727	221082	175904	248585		52171.7	311773	455610	256454
SM d36:2	C41 H81 N2 O6 P	728.579	7.43		4.85677e+06	9.18994e+06	4.14671e+06	5.92624e+06	2.08129e+07	6.56678e+07	1.52457e+07	4.45218e+07	3.07362e+06	2.02888e+06	523899	532241	7.00725e+06	8.52666e+06	1.06773e+07	7.64903e+06				1.46569e+07	1.17137e+07	1.01404e+07
SM d44:2	C49 H97 N2 O6 P	840.707	10.91		52534.7	93690	78287.2	174104	33359.2	1.60879e+06	362265	890400	375091	229154	55007.2	191173	351837	156931	432338	329437				370892	351529	327783
PE 18:1_19:1	C42 H80 N O8 P	757.563	9.03		28052.4	57201.9	8787.75	23810.2	327096	1.52879e+06	16039.8	843216	11537.8	7867.97		25154	141857	209184	263107	85211.9	10407.9	19212.8	17086.2	236522		149760
PC 34:3	C42 H78 N O8 P	755.546	7.12		357488	829239	424642	370225		9726.65		30155.4	1.11653e+06	639247	310197	499859		55342.3	142432	32044.6	77004.9			554649	451901	318510
PC 14:0_14:0	C36 H72 N O8 P	677.499	6.42		100394	162729	84139.2	107817	299452	835640	203273	525396	59828.1	36632.9	24905.5	27977.2	93258.5	109718	150514	103445				182462	162596	162078
Cer_NS d18:1_23:0	C41 H81 N O3	635.622	11.41		131143	206844	150064	179413	821838	2.8503e+06	616739	1.50069e+06	156993	125825	135325	110269	530657	714070	657032	685810	104472	109043	92449.3	598990	581559	507233
PC 42:4	C50 H92 N O8 P	865.656	9.43		119876	35746.8	77825.3	157210	17756.7	5164.88	23035.2		517604	378486	175013	422880	142971	153641	212198	136158	39502.3			146347	183724	88288.4
PC 40:1	C48 H94 N O8 P	843.672	10.92			5901.37		28981.8	463378	1.53664e+06	344496	922614	28975.1	10811.8			177018	235979	291216	257573				314760	301823	275497
TG 59:2	C62 H116 O6	956.877	14.71		1.08232e+06	955342	849039	994680	7.59175e+06	1.9253e+07	6.87436e+06	1.4044e+07	637897	996490	1.34274e+06	1.10907e+06	6.73134e+06	8.13099e+06	8.45892e+06	7.70713e+06	987809	763224	933657	5.61559e+06	5.43917e+06	5.01819e+06
TG 58:9	C61 H100 O6	928.752	12.8						12282.9				1.06035e+07	8.38067e+06	4.44717e+06	6.02425e+06	323118	436109	409561	251169	695947			881718	1.65159e+06	1.5192e+06
Cer_NS d17:1_16:0	C33 H65 N O3	523.496	7.86		68351	100440	59299.6	77845.7	512856	1.63741e+06	441080	1.20978e+06	73723.3	36582.1	7029.77	68193.7	449062	623311	697861	612510	13928.1	8681.62		467946	400685	354518
PC 39:3	C47 H88 N O8 P	825.625	8.93			55239.2			80548.2	673721	86802.4	116381	68745.8	53843.1	36525.5	71728.3	303536	313253	452258	245004				224299	164340	172284
TG 14:0_14:0_16:1	C47 H88 O6	748.658	12.88		843182	684055	511051	680293	1.02037e+06	1.71243e+06	965273	1.28573e+06	951182	580985	542461	626172	28455.4	1.19515e+06	999068	969099	739821	569870	850470	1.02213e+06	520422	955221
PC 37:7	C45 H76 N O8 P	789.529	8.57		499627	757227	455286	605863	264210	248677	219873	347223	547421	403388	249409	341062	147804	183082	201348	161958	46638.5			399723	286110	350255
SM d42:2	C47 H93 N2 O6 P	812.678	9.7		13731.8	7691.23			65397.5		99801.5		145269	123007	63831.1	77463.5	375686	372095	539559	292132				183490	168923	36228.4
PE 35:1	C40 H78 N O8 P	731.549	8.83		82361.4	47260.3	16669.8	49745.7	193845	1.78762e+06	243971	919963	81267.4	38633.4	22994.8	17342.9	64420.6	101568	701600	380794	7174.98			478495	223239	203331
PC 32:2	C40 H76 N O8 P	729.531	6.94		256023	487261	138798		122851	647835	43187.7	458616				6986.46	31763.2	34762.7	102414	40829.2				250648	40973.8	167116
TG 14:0_15:0_16:1	C48 H90 O6	762.673	13.18		1.0236e+06	1.0626e+06	1.04747e+06	982293	1.35184e+06	1.84733e+06	1.10838e+06	1.39929e+06	1.07414e+06	870921	1.07923e+06	794638	1.19668e+06	1.13736e+06	1.08718e+06	1.25971e+06	886269	925640	1.03384e+06	1.12489e+06	1.22618e+06	961566
DG 18:2_18:2	C39 H68 O5	616.506	8.39		131895	86557.9	174590	104231	97179.8	17651.3	31516.2	11089.9	1.33579e+06	1.0535e+06	612824	1.06756e+06	431638	540020	565975	449684	199073	119926	132569	418878	380881	344680
TG 60:9	C63 H104 O6	956.783	13.27										5.25722e+06	5.96706e+06	3.33285e+06	3.88141e+06	63299.1	84043.5	64942.5	298175	331697			748630	1.12586e+06	695870
PE 38:3	C43 H80 N O8 P	769.562	9.28		190138	348254	157057	256470	12762.6				210570	179955	70349.6	131701	109460	71458.3	99022.2	64521.2	20983.4	34049.2	46976	122360	277218	86929.2
PC 42:2	C50 H96 N O8 P	869.687	11.04							529026			344116	231522	116267	254961	255154	317566	448729	301281	9545.83			122046	194441	180006
PC 16:0_20:0	C44 H88 N O8 P	789.625	10.11		97828.6	190527	108647	133124	95053.2	499681	69824.6	157323	185123	87132.7	69378.5	117640	81195	85453.5	131213	81167.7	12410.4			42499.1	117589	56339
PC 31:1	C39 H76 N O8 P	717.531	6.77		16416.1	5960.6			239170	759592	167856	494793					115683	141393	95464.3	131345				162181	135055	113184
PC 42:8	C50 H84 N O8 P	857.593	7.15		112944	207378	112377	196146		12159.7			440052	290730	199209	281318	40285.9	45132.8	68931.9		25242.4			147007	100505	93515.3
PC 39:4	C47 H86 N O8 P	823.613	9.47						47674.6	1.13656e+06	8513.63	587244	11687.8	3055.63		6681.39	93874.5	29500.9	114590	28405.6				14132.4		58994.2
TG 59:1	C62 H118 O6	958.892	14.78		918973	1.48238e+06	1.02134e+06	1.05536e+06	5.47205e+06	1.30035e+07	5.16919e+06	9.51567e+06	1.31595e+06	877663	785856	978151	4.7043e+06	5.69073e+06	6.05233e+06	5.18999e+06	1.11333e+06	1.11314e+06	1.2246e+06	5.28882e+06	4.17498e+06	4.1168e+06
TG 45:0	C48 H92 O6	764.689	13.73		1.33367e+06	615875	609862	612373	936358	1.50473e+06	841297	1.15608e+06	814706	671834	705581	131004	800941	802773	958329	859005	594059	694204	692161	861010	847149	840981
PC 17:0_17:0	C42 H84 N O8 P	761.593	8.79		237472	402507	160177	327789	1.25544e+06	5.98641e+06	957841	3.40198e+06	481097	362252	200303	328070	820270	1.17243e+06	1.47562e+06	1.15982e+06	36026.3			1.02733e+06	825022	647276
SM d39:0	C44 H91 N2 O6 P	774.661	10.1			7595.77	6621.59		219628	929954	154232	538136				4488.45	128996	170211	226925	133752				140334	132442	129097
LPC 0:0/18:1	C26 H52 N O7 P	521.348	2.43			13462.4	17327.9	32881.6	202164	618791	190209	444760	9006.73				96628.5	116839	138870	117974				136727	103722	90005.9
PC 19:1_20:5	C47 H82 N O8 P	819.582	8.07		60218.7	121495	39641.4	175560	17898.8		23233	16178.7	379456	111205	9160.61	16763.8	184155	215876	301486	174702				86142.7	159236	137881
LPC 18:1/0:0	C26 H52 N O7 P	521.348	2.65		72824.9	98725.9	63915.7	78755.7	157183	428231	127207	269355	54649	44005.8	27149.1	44356.1	113373	146269	190087	147161				147428	105138	113617
PC 18:1_26:1	C52 H100 N O8 P	897.719	11.56		13655.7	63581.8		77564.1	358579	1.05331e+06	299331	779578	4799.05	32435	6993.71	8040.05	83241.2	86521.8	157310	123893			12079.5	174186	190512	167727
SM d44:1	C49 H99 N2 O6 P	842.723	11.76		20939.6	23718.7		6938.75	276751	1.00679e+06	163230	598014	51062.4	18080.3		22786.4	203672	215010	277979	192442			8703.63	221606	148360	175733
PC 40:4	C48 H88 N O8 P	837.624	10.11		9182.09	73597.4	4262.99	11237.2	141616	681408	81717	341959	35573.8		11308.3		67595.4	98409	34930					104630	46419.4	45871.8
DG 18:0_18:1	C39 H74 O5	622.553	10.71		268016	358860	235795	244229	645691	1.82864e+06	516637	1.12831e+06	194092	186992	173931	114037	433429	541042	610153	435424	133120	129557	137839	599846	526715	501053
HexCer_NS d18:1_24:0	C48 H93 N O8	811.689	11.19		217783	314940	239762	334244	400579	1.76688e+06	329724	958619	397941	304419	176043	219346	349847	330977	373959	268137	15905.1			476781	342192	303178
TG 55:5	C58 H102 O6	894.767	13.75		6262.9	14491.7	7699.7		20259.7	30905.2	13385	145668	488197	105810	104246	110493	1.23387e+06	4.01304e+06	5.16939e+06	4.15092e+06	13055.5	6204.14	14839.9	1.81864e+06	1.38203e+06	766082
Cer_NS d18:2_24:1	C42 H79 N O3	645.606	10.17		225993	412219	203682	242820	59915.2	747102	194117	426464	426649	314777	175506	259961	231078	343539	398075	262805	18795.1			387541	307762	269091
TG 56:6	C59 H102 O6	906.767	13.78		39962.6	256064	37229.6	235717	119282	645073	69531.8	680447	1.39705e+06	399944	88205.2	264277	501878	1.2237e+06	373460	927986	31698.1		12937.6	1.37005e+06	956386	799695
PC 42:7	C50 H86 N O8 P	859.609	8.02			115854	15219.6		176824	779334	133604	371481					97448.7	159064	137135	85983.5				106220	35344.4	50092.7
PC 44:1	C52 H102 N O8 P	899.734	12.31		10636.6	46711.9		18576.4	340287	1.0821e+06	280134	695670	12903.1	6305.39		40716.8	83706.7	185021	206688	169409				210703	163596	147288
SM d43:1	C48 H97 N2 O6 P	828.708	10.84						149870	974598	-25885.4	334076					190599	372329	140710	180757				154379	145869	126972
CE 18:1	C45 H78 O2	650.599	14.29		167348	363809	131278	246240	165587	310244	133151	246477	208910	99150.3	91508.8	108359	180920	208157	188554	125899	47863.4	64229.4	60051.6	326684	193274	203853
PC 42:7	C50 H86 N O8 P	859.609	7.69		29541.1	62439.3	44731.6	50795.6	74932	274802	40056.4	99544						18889.8	21978.2	7526.54
Cer_NS d17:1_24:1	C41 H79 N O3	633.606	10.54		29565.9	119721	67830.6	66093.8	367105	1.35425e+06	314709	929014	43231.8	62468	20177.8	22419.4	304452	345056	487524	363274				405781	347487	296233
PC 39:6	C47 H82 N O8 P	819.577	6.97		54680	102196	73923.8	77326.2	72134.1	259895	27799.5	137052	33478.9	39286.5		13065.7	40854.9	35559.6	52678.1	40892.4				56282.2	25967.6	74360
PE 37:4	C42 H76 N O8 P	753.533	8.12		81100	154035	96813.4	90391.5	140786	207912	75436.3	248522	81815.7	77650.7	65615.3	88279.6	18171.4	103883	49245.4	77178.1	13881.6	51533.2	37139.9	117005	21961.7	52556
BMP 18:1_22:6	C46 H77 O10 P	820.525	6.07		33367.7	155361	73880	156326	388488	1.14639e+06	286142	710010	61067.8	24707.1	23301.1	70686.3	267221	316875	414430	304619				308801	272506	244920
PC 16:2_18:2	C42 H76 N O8 P	753.531	6.11			28813.3			14366	47378.7	13630.2	56122.1	491174	320491	174119	253928	26618.9	51221.8	37899.4	33949	31765.1			123720	89439.6	61152.8
PC 14:0_16:0	C38 H76 N O8 P	705.531	7.17					24672	157530	339364	135147	323591					54140.3	89909.5	70148.3	56440.2				12228.2	42716	36046.2
Cer_NDS d18:0_23:1	C41 H81 N O3	635.622	10.84					9250.65	258051	884024	218363	565187	18583.7	10194.3			209854	287209	287854	234697				272921	83964.8	165378
Cer_NDS d18:0_24:2	C42 H81 N O3	647.621	10.46		22112.1	53123.9	17474.3	27392.6	81702.7	767594	142425	520244		21826.4		42892.3	349606	414662	504053	162127				292693	227273	207653
TG 58:0	C61 H118 O6	946.891	14.79		703030	691609	1.10311e+06	275196	9.85236e+06	2.35305e+07	9.93553e+06	1.76901e+07	1.18246e+06	516618	746808	859805	9.34416e+06	1.05681e+07	1.13177e+07	8.89376e+06	709687	817562	1.02422e+06	7.90509e+06	7.25987e+06	6.62857e+06
PC 42:5	C50 H90 N O8 P	863.64	8.78			62979.3	19467.9	54439.8					588194	28921.7	180775	340140								54314.3	90305.1	8090.19
PC 44:4	C52 H96 N O8 P	893.687	10.21			27977.1	23693.6	6267.33			8939.59	6239.89	363450	299988	165495	356415	52859.8	64948.8	54434.3	108069				105175	135825	9879.92
SM d44:1	C49 H99 N2 O6 P	842.724	11.25						220308	796633	141808	434103					117629	160653	159839	89057.1				141404	81821.2	113912
HexCer_NS d18:1_24:1	C48 H91 N O8	809.675	11.04				3963.22		117427	466660	132204	269423					66175.4	130659	147623	113352			3129.3	94132.4	87322	98403.8
PC 20:3_22:6	C50 H82 N O8 P	855.577	6.53		170322	268585	158877	237860		19690.5			199058	78388.9	57115.3	106829								81904.6	113816	105775
PC 42:5	C50 H90 N O8 P	863.64	9.21		23015.7	225598	105539	197763	12196.6	154490	36269.6	117285	169755	41323.3	68286.6	30214.1	17687	20056.4	17230					47596	100507	64963.9
PC 41:2	C49 H94 N O8 P	855.672	10.46		5182.18	23364.7			210176	791792	177440	411147					87136.9	30547.5	134672	92337.1				49219.8	82021.7	103977
LPC 0:0/18:2	C26 H50 N O7 P	519.332	1.73							12152.8			71375.9	60451.7	32713.7	53847	140739	159896	167671	153626				77835.2	59820.2	60437.5
CE 22:5	C49 H78 O2	698.601	13.52		183336	237393	160552	197007		16234.2			193649	151286	89037.1	161468	21543.8	12358.1	33296					95889.8	80720	68380.8
HexCer_NS d18:1_24:1	C48 H91 N O8	809.674	10.34		421931	389117	316797	530857	303777	823125	306311	558735	558334	418411	388135	434139	316024	37123	411092	279166	46779.8	132685	62856.4	256693	255616	401659
PC 14:0_15:0	C37 H74 N O8 P	691.515	6.7		15983.5	17561.9			121236	403278	80777.3	289531					53168.9	58731.6	50989	25950.8				70335	65012.2	66202.5
Cer_NDS d17:0_16:0	C33 H67 N O3	525.512	8.2						166894	574360	130060	399763					121988	172267	179368	138520				154462	102933	81889.8
CE 20:4	C47 H76 O2	672.584	13.51		89917.7	62547.6	85626.6	58142.5		13660.4		9777.49	436799	327405	221504	315059					29055.1			109404	93983.3	14631.6
SM d35:2	C40 H79 N2 O6 P	714.564	6.96		202782	444266	204803	187898	1.16155e+06	4.80714e+06	837879	2.79367e+06	286764	143027	73815.1	64527.5	438019	424594	663750	420563				797036	654786	559765
HexCer_NS d18:1_16:1	C40 H75 N O8	697.55	7.44			6543.31	8659.76		90044.6	311267	73311.9	200166	110526	22961			88645	76062.7	108809	84693.4				96258.8	82422.9	77896.1
TG 12:0_18:2_18:2	C51 H90 O6	798.674	12.37		17861.4	29418.4	21130.8	11962.7	9345.58	23771.2	19157.6	17873	23025.4	40821.1			380490	399852	520408	396155	8256.9	12116.8	38342.7	147842	126711	71619.2
CE 22:6	C49 H76 O2	696.585	13.21		205484	275463	175223	220707	40722.1	118510	49891.5	99983.8	128845	104751	65360.8	129430	55726.2	74981.9	64551.7	75074.1				135852	115602	91725.8
PC 39:1	C47 H92 N O8 P	829.656	10.29			14765.2	4416.11		142168	208475	48977.9	142401					27847.5	49956.5	88670.6	76650.6				50486	75232.7	45393
SM d44:0	C49 H101 N2 O6 P	844.74	12.06						132830	660423	113723	373606					79174.5	104396	118439	87272.3				79417		53716
PC 38:7	C46 H78 N O8 P	803.546	6.1			33503.8		32915.8					266039	196231	118064	173894	62695.7	89185.2	103822	87389.8				77181.7	23831.5
PC 44:8	C52 H88 N O8 P	885.625	7.88		50454.3	39480.5	14258.1	63537.7					418187	287674	176802	182918					9562.11			124196	84414.4	85583.4
PC 39:4	C47 H86 N O8 P	823.609	8.31		127570	280232	143849	139591	12636.8	99919.5	30117.7	47622.7	111859	20070.1	54184.3	121243	39874.2	111401	119917	61028.5				115266	74738.1	105241
Cer_NS d16:1_16:0	C32 H63 N O3	509.481	7.35		41434.5	46552.1	34789.9	55090.1	230934	658379	203302	443825	44943	44249.7	20569	46046.8	196674	241876	297761	241281				212684	178630	162607
PC 17:0_22:6	C47 H82 N O8 P	819.578	7.4		39201.1	116988	49380.6	81461.2	120878	241369	90498.1	75860.7	94209.3	75219.1	40744.3	25274.2	75264.8	110774	75217.1	74894.8				175214	128011	80328.3
SM d41:3	C46 H89 N2 O6 P	796.642	8.8		386592	450025	9608.24	106439	1.98345e+06	8.08409e+06	1.66838e+06	5.31884e+06	347977	261608	11607.1	8831.52	1.33971e+06	1.66067e+06	2.04146e+06	1.4797e+06		19661.8		1.65747e+06	1.58373e+06	1.37933e+06
PE 37:1	C42 H82 N O8 P	759.578	9.79		13855.4	4850.9		17306.7	43873.5	258421	102575	487624	26266.5	15313.3	26781.1	18023.1		193239	69202.6	49993.2	14386.2	6821.68		85597.1	61975.9	76161.9
TG 58:7	C61 H104 O6	932.783	13.77		103737	57435.3	50649.8	4550.8	154924	629484	128793	345759	1.66579e+06	1.47475e+06	732340	1.07434e+06	988400	766960	1.03331e+06	698393	34821.4			535733	40372.2	255450
PC 39:4	C47 H86 N O8 P	823.609	8.59		74761.5	166564	91825.2	49659.1	5691.89	82962.1	35472.3	50125	182366	137071	77476.9	104101	54685.7	88206	80263.3	60867.9			7815.1	94924.2	63565.1	111083
PC 44:6	C52 H92 N O8 P	889.656	8.88					6111.97		10185.1			212992	233076	151547	174802					27705.9			73920.7	51356.1	27599.1
PC 16:1_20:5	C44 H76 N O8 P	777.531	5.97		60260.9	171687	31678	151818	36356.6	166198	64068.1	135894	53118.5	28733.6	16439	12387.2	82215.8	94432.6	105115	80528.9		19177.2	12248.2	121779	50949.6	41749
Cer_NS d18:1_25:0	C43 H85 N O3	663.653	12.14		133046	94575.7	122564	116715	402735	1.06968e+06	134899	584599	124488	101600	109644	117825	320082	380038	420326	357195	127093	91273.7	130645	248038	223574	346869
BMP 22:6_22:6	C50 H75 O10 P	866.51	5.17		113642	188224	100071	178674	72064.9	216202	55286.6	131980	58978.1	43450.8	14135.3	51246.6	100577	117181	140388	100088				130308	108654	87255.1
Cer_NS d18:1_22:1	C40 H77 N O3	619.59	10.13		106500	92525.1	41468.2	22648.6	239118	997159	212381	616475	71834.1	35404.5	14420.2	28330.4	231508	243481	307925	195935	21774.2			237325	75604.5	177810
SM d44:3	C49 H95 N2 O6 P	838.69	10.12		105086	189358	118014	137519	816455	2.33092e+06	72192.3	1.42256e+06	313388	321140	84667.6	115531		100012	305711	11101.1	20073.4			480685		372770
BMP 18:1_18:1	C42 H79 O10 P	774.541	7.13			14812.6	4048.01	7074.15	677116	1.94112e+06	482601	1.35578e+06			9778.02		119348	389238	439564	359538				386570	294537	303185
PC 43:1	C51 H100 N O8 P	885.718	7.89							87925.8		42349.2	13368.5					22512.1	29913.3	17672.3				17444.4	13107.2
Cer_NS d19:1_16:0	C35 H69 N O3	551.528	8.65						226642	538646	187034	429388		17166.8			141834	176688	198909	182168				164432	144211	135806
PC 40:3	C48 H90 N O8 P	839.64	9.66		97597.3	150825	69930.2	124016	15475.9	175318		73473	47567	22451.4	28032.2	135257			9642.77	12089.6	6175.07			125281	49183.6	39018.2
Cer_NS d18:2_16:0	C34 H65 N O3	535.496	7.43		52848.6	83575.1	37312.1	66296.3	181733	447185	165172	252714	59429.6	28401.1	23790.9	48369.3	187493	234238	291208	242262				216962	176871	173965
PE 39:7	C44 H74 N O8 P	775.515	6.93		25697.8	68277.3	38593.7	30808.8	55883.1	242118	34151.1	129451	76129.6	43982.7	22978.9	34103.2	16840.7	35253.6	42400.8	19413.4				73025.8	27172.5	31629.7
PC 44:5	C52 H94 N O8 P	891.672	9.99		56781.7	120103	30686.4	109457	21180	125418	22727	89292.7	126427	96064.7	58286.1	44520.6		22144	20508.3					78920.6	56639.8	58261.8
PC 38:0	C46 H92 N O8 P	817.656	9.76			4940.14			756759	2.47947e+06	599281	1.86675e+06	4757.87				165448	440728	486822	306859	5012.36			348429	407400	295661
PC 44:2	C52 H100 N O8 P	897.719	11.76		15731.9			6360.8		136744		30280.6	33992.3	49239.7	9900.27	40352.4	134853	207652	183891	113930				62936.2	46873.6	55802.6
DG 16:0_16:0	C35 H68 O5	568.507	9.84		192275	267905	259398	217449	289867	686654	202709	505294	220355	235765	167137	54230.1	294309	318078	369983	325921	193344	256970	192380	387628	300190	264313
CE 22:4	C49 H80 O2	700.616	14		68635.7	148683	60854.4	72877.4					369694	260948	150204	278712	7598.74				10049.6			74541	75302.6	63532.2
Cer_NS d18:1_18:0	C36 H71 N O3	565.543	9.31		82160.1	131704	77390.3	77008.3	223447	542188	170699	406059	130316	102467	59248.4	68177.8	147256	217661	202694	155027	47777.3	49519.4	19433.1	212192	167202	138086
TG 56:9	C59 H96 O6	900.72	12.36							790360		625019	1.48861e+06	1.09464e+06	633533	547565	20581.4	175997	245740	64382.8	37864.3			598372	509998	438473
PC 19:2_20:5	C47 H80 N O8 P	817.562	6.7		7034.92	64992.1	28992.7	16131.1	83344.5	228201	53991.4	155083	41026	37146.5	43437.8	35779	44702.4	83563.1	91032.9	53597.4				42384.1	56173.5	63632.3
TG 60:11	C63 H100 O6	952.752	12.58						11790.7	58554.4			1.34621e+06	1.59793e+06	906947	1.46686e+06	59977.4		32933.4	14547.6	123338			284964	376762	350548
PE 20:0_18:1	C43 H84 N O8 P	773.593	10.3		34023.1	52053.7	35341.6		199691	706072	86733.7	300265	71950.3	55715.4	55243.9	66597.3	7904.55		209943	23180.7	7179.66	11494.5	10378.4	8791.32		40742.1
TG 46:0	C49 H94 O6	778.705	14.01		722240	699891	788838	695568	2.36257e+06	5.96419e+06	2.12777e+06	4.15042e+06	742270	620318	854347	1.29454e+06	1.88135e+06	2.45595e+06	2.27174e+06	2.08288e+06	667970	812093	646558	2.10815e+06	1.73856e+06	1.66426e+06
PC 24:0_17:1	C49 H96 N O8 P	857.691	11.27			31486.9			141552	910199	153262	206639	4548.99	22144.1		16005.4	64624.6	140361	179882	55289.2	4012.08			56053.6	121780	48768.9
PC 18:2_16:3	C42 H74 N O8 P	751.515	5.87		36925.2	46936.1	22460.9	44548.8	20684.1	73235.7	16230.6	52940.2	261482	215897	134538	182453	22816.5	13320.4		29681.6	29511.3		20278.6	99729	89802.2	63344.5
PE 33:0	C38 H76 N O8 P	705.529	8.82						53121	335764	13412.4	177852	8663.69				40983.2	52002.5	71981.7	19570.3				47715.6	53753.9	7762.03
TG 14:0_16:0_16:1	C49 H92 O6	776.689	14.56		664643	309041	13199.4	785115	294627	380649	752267	471067	394076	127931	255328	549517	545420	528255	726645	456627	1.01345e+06	1.07821e+06	421858	25388.1	235574	374208
Cer_NS d18:1_25:1	C43 H83 N O3	661.637	11.35		19183.9	71085.9	16945	51459.3	217428	828534	122103	204662	25120.1	32473.5	14422.9		154510	228507	330111	159778	11103.2	13015.2		72802.9	246695	129217
PE 40:8	C45 H74 N O8 P	787.515	6.65										293436	213253	111134	148244					20626.7			54318.1	44368.2	46083
LPC 20:1/0:0	C28 H56 N O7 P	549.379	3.72		46308.7	26602.5	7619.4	26186.7	42828.9	180040	62570.2	109319	17818.6	24354		8409.94	29902.3	35426.5	47562.6	61223.8	10802.2	8212.87		67458.7	59614.3	37641.1
DG 16:0_22:6	C41 H68 O5	640.507	8.58		53973	105884	66394.9	92990	144109	273283	153742	96644.9	8410.49			15677.3	113026	111123	108189	103736				111073	125000	127095
PC 37:6	C45 H78 N O8 P	791.546	6.68		28618.1	61522.1	52234.8	41582.1	51561.7	112857	26769.6	81401.6	140069	93635.4	43327	95903.6	16030.2	34701.8		30011.2				53532.8	28071	61663
PE 32:2	C37 H70 N O8 P	687.486	6.78		6068.9		5971.41		119458	291373	78094.5	245787					9841.46	7862.34		12848.6				11455.5	50893.3
Cer_NS d18:1_20:0	C38 H75 N O3	593.575	10.21		59119.7	64142.1	43060.1	67468.3	175485	643365	160704	385039	54846.1	11881.7	45680.8	56434	125495	178512	177248	154546	40824.2	36853.5	35672.3	135236	119126	124259
PC 44:7	C52 H90 N O8 P	887.64	8.59		58227.1	132728	57498.5	86978.5		27556.3	11547.6	8580.15	157410	59109.7		105053								94116.4	26414.9	39526.9
Cer_NS d20:1_24:0	C44 H87 N O3	677.668	12.48		172871	11682.8	161126	182058	282026	778050	274950	451578	147765	147868	140047	89310	238698	301160	277826	208268	153232	156029	136561	246085	190120	250923
TG 52:6	C55 H94 O6	850.705	12.49								5914.77		540757	434630	250954	246013	44717.8	32857.2		112671	71314.3	26531.8		83056.1	86237.4	25147.1
SM d43:3	C48 H93 N2 O6 P	824.677	9.71		46742.9	103130	11830.1		434329	1.19808e+06	20678	597706	18759.5	42549.3	109361				21052.7
PC 44:7	C52 H90 N O8 P	887.64	8.3		18844.9	18097.6				5791.35			313573	208271	73777.2	197707								67897.7	29693.1	49048.8
LPC 18:2/0:0	C26 H50 N O7 P	519.332	1.89										125364	107336	60021.4	127924	25807.2	31909.2	25424.9	19581.7				44618.4	36579.5	29272.7
PC 39:7	C47 H80 N O8 P	817.564	7.9		40684.7	94427.1	15332.3	62393.7	10003.4		7369.85						21541.8			18010.2				44160.8	4827.23	52905.2
PC 17:2_22:6	C47 H78 N O8 P	815.547	7.43		220431	424412	183392	381587	38209.8	48996.6	31150.1	56244.9	432222	314884	117609	213168	15602.1	48718.8	6481.75	29308.6				233569	177512	162475
PE 18:1_22:1	C45 H86 N O8 P	799.609	10.24		33882.2	107171		74184.2	93783.1	216436			65724.5	56858.8	48025.7	95186.5	64448.1				17382.1	7817.46			31946.1	173365
TG 45:1	C48 H90 O6	762.673	13.18		1.06e+06	1.0626e+06	1.04747e+06	983177	1.35184e+06	1.84733e+06	1.10838e+06	1.39929e+06	1.07082e+06	869859	1.07923e+06	794638	1.19668e+06	1.13736e+06	1.08718e+06	1.31728e+06	886269	925348	1.03002e+06	1.12489e+06	1.22618e+06	977092
PC 43:1	C51 H100 N O8 P	885.72	12						126541	365016	96589.6	286475	6983.99		11144.5		103162	98766.6	71747.2	52216.1		12706.5		84368.1	61551.7	72266.4
Cer_NS d18:1_17:0	C35 H69 N O3	551.528	8.83		44444.1	70935	37074.5	56794.9	152513	479563	135233	310430	49262.7	52918.9		35464.2	103693	138530	164678	92039.8	25150.1	28575	25286.6	146136	118356	137809
PC 44:6	C52 H92 N O8 P	889.657	9.24		7024.18	61113.5	20083.1	33636.1		77903.2		40367.6	166689	70018.5	38884	96776.9								50415.3	42408.6	54073.5
SM d37:0	C42 H87 N2 O6 P	746.63	9.23						81311.7	411069	39985.6	106155	34655.9			14017.2	78359.2	98067.2	99759.1	49376.4				96691.6	81460.5	82886.2
PE 39:6	C44 H76 N O8 P	777.53	7.8		37613.9	57914.1	38561.3	22403.4	124314		12366		28297.5	15473.8	7796.36	26815.2	29952.9	271082	336635	5647.15				38345.5	35480.4	10214.6
DG 17:1_18:1	C38 H70 O5	606.522	9.46			28333.1		34963.8	152843	456897	145363	391549	15282.6				151815	116625	220589	182353				113867	221620	141601
PE 35:0	C40 H80 N O8 P	733.562	9.71							28672.4	5105.12							27360.1	11222.7	48880.5	10772.6				27191.8	32451
TG 14:0_16:0_16:0	C49 H94 O6	778.705	14.54					678203	42532.1	78488.1	48285.5	163321		128839			11502.3	65780.8	25443.9	35709.8		59841.7	636110	539716		11716.5
PC 40:0	C48 H96 N O8 P	845.688	11.64		13178.4	28185.6	28466.6	51144.7	29180.3	57164.6	25316.3	54732.2	58836.3	45582.1	27402.5	57733.1	17583.5	29651.8			8157.18			59494.3	58806.6	58987.1
LPC 24:0/0:0	C32 H66 N O7 P	607.458	6.1			14549.7		18215.4	45859.7	128109	30545	81867	34046.2	12077.5	24411.1	34679	24951.4	32930.6	35826.9	25064.8				34626.2	29506.3	17263
SM d43:0	C48 H99 N2 O6 P	830.724	11.7						198486	835168	146941	575810			5392.07		82601.2	195699		148612				135002	84203.5	117770
PC 41:3	C49 H92 N O8 P	853.657	9.75						39694	125289	31846.3	78738.6	55377.2		15670.6	28058.6	50389.2	107049	52510.4	88799.2				73495	58405	53733.2
PC 21:1_22:1	C51 H98 N O8 P	883.703	11.22				15901.7	5480.41	137299	307290	96758	238704					27983	15153.3	36856.3	34783.7				53804	50050	37070.6
LPC 20:0/0:0	C28 H58 N O7 P	551.395	4.37						27380.3	92689.2	18880.2	40119.8	22078.3	11241.6		13954.6	16988.7	17770.2	25571.1	14005.9				37369.3	31035.1	11155.1
PC 38:1	C46 H90 N O8 P	815.642	8.97		394982	764312	447247	631930	116935	210223			959987			462988					23790.6				408489	340215
PE 16:1_17:1	C38 H72 N O8 P	701.5	7.24		5202.82	11312.8	9385.13	11468.6	97158	272390	50661.3	131421	8936.3		9994.7				40296.2	32809.1				34210	34862.3	24247.3
LPC 0:0/16:1	C24 H48 N O7 P	493.316	1.5						32243.9	98333.4	32541.4	74506.4					17644.7	19676.3	21882.3	19361.6				18105.4	18376.7	18032.5
LPC 0:0/16:0	C24 H50 N O7 P	495.332	2.2		9936.37	23808.2	20890.5	25296.4		28858.6		15644.1	33739.4	28913.8	13112.3	23426.3	10863.4	20590.7	15818	12411.3				22102.7	20774.4	15787.9
LPC 26:0/0:0	C34 H70 N O7 P	635.489	7.09		7617.18		8124.57		31387.5	218067	33589	143801	26436.1				17291.2	55470.7	14621.4	36901.3				51574	39184.6	23050.2
PE 42:7	C47 H80 N O8 P	817.561	8.28		38917.4	69050.2	35027.1	65935.6	24288	54508	7440.2	59703.8	35122.5				12597.5	5906.23	32152.1
PC 41:1	C49 H96 N O8 P	857.686	11						16110.8	201130	23804.5	150426	7273.86			12247.8	55562.3	76948.4	60810.7	50580.9			30990.6	63506.1	38934	21875.7
PC 41:5	C49 H88 N O8 P	849.625	8.75		27213	75706.8	21599.7	11859.3			14316.6	43396.8	46224	15413.6		20739.4		12834.5	26328.2	20016.6				30895.5	39995.9	24546.8
TG 60:12	C63 H98 O6	950.736	12.34							6531.36			418825	355590	182746	303760					40063.3			116037	101989	54889.7
TG 46:3	C49 H88 O6	772.658	12.28			13975.4	37645.4	10168.5		21965.5	80719.1	10770.3		19284.8	8413.86		125835	204640	303056	215822			35174.4	38415	46233.1	37639.1
PE 22:0_18:1	C45 H88 N O8 P	801.625	11.13		21665.1	15308.4	19017.1	26551.6	46393.7	75085.3	32314.4	107386	25689.2	32428.7	22547.4	9026.44	31797.2	28645.1	50990.3	35031.7				39200.1	23081.6	31979.5
TG 14:0_15:0_16:0	C48 H92 O6	764.689	14.58		87857.9	228135	111131	45901.9	244162	94315.2	351895	273580	512884	268936	352038	42247.6	68771.4	59680	54177.3	69079.2	130201	29268.1	63756.3	189135	287203	131543
PC 38:0	C46 H92 N O8 P	817.656	10.91		28390.7	33536.5		15861.5	17166.3	58621.4	7680.82	32181	47367	20870.8		9674.95		23029.1	9072.03		8402.84			32580.8	24108.8	14568
PE 32:0	C37 H74 N O8 P	691.515	8.58		40984.1	52575	34217	50975.4	33978.6	97685.4		70582.5	59215.4	14911.6	20249.4	17151.3	5056.82	18817.2						50804.2	33691.1
PC 20:4_26:4	C54 H92 N O8 P	913.657	8.68			20777.3							78113.5	39365.9	46776.7	72125.2		5342.37						17155.4	17565.8	30266.9
PC 19:1_22:6	C49 H84 N O8 P	845.593	7.58		25591.6	34109.7		21379.8	36676.3	232007	21601.7	100094	30863.5	33433.4			49420.7	55779.4	49965.3	55926.2				75235.1	40515.2	68838.7
PC 35:5	C43 H76 N O8 P	765.53	6.31		15000.9	17993.2	23210.5	19544.1	34577.3	175340	43925.3	77948.3					27771.3	44715.3	32243.7	28383.6				36606	40283.9	28164.8
BMP 18:1_18:2	C42 H77 O10 P	772.525	6.45							28658.6		26222.1	39775.6	39362.9		78966.2	231776	281332	363031	263158				163357	130094	134962
LPC 24:1/0:0	C32 H64 N O7 P	605.442	5.17			10032.9			30928.9	91541.8	11678.8	52342.2	32971.3	16840.6		21983.5	21563.3	27314.5	39745	17432.1				31010.7	20739.8	22639.9
BMP 18:2_18:2	C42 H75 O10 P	770.51	5.82										235370	211946	109042	163360	89226.5	111855	168167	89054				101623	75746	72116
PC 43:3	C51 H96 N O8 P	881.687	10.53							74930.5		58671.8	48111.6	28408	20060.5	37786.4	57571.7	17878.9	44099.5	39817.6				44426.9	18451.6	45732.2
PC 41:5	C49 H88 N O8 P	849.625	9.64						53349.2	216645	13154.4	83454				27012.2	7751.03	7340.24	34650.6					2905.69	26141.1
PC 44:9	C52 H86 N O8 P	883.608	7.18		37389.7	69553.7	37817.2	60986.6					106991	34739.8	48765.3	55815.5								24854.2	24915.3	18586.6
LPC 26:1/0:0	C34 H68 N O7 P	633.473	6.05			17138.1		15610.8	45342.2	109722	38366.3	67207.6	22081.7	25343.8	19299.5		27096.4	37496.5	42541.5	14046.5				37079.6	32485.4	17399.2
BMP 22:5_22:6	C50 H77 O10 P	868.525	5.38		61830.3	110853	54967.6	114502	18492.8	54925.5		42826.7	26236.5	20308.6		27857.7	27687	35521.5	39550.2	32708.6				54079.6	41250.9	33939.9
PC 35:4	C43 H78 N O8 P	767.548	6.65			23549.6		10597.2					11973.7		9486.52			10638.5
PC 42:0	C50 H100 N O8 P	873.719	12.32		7368.08	20284.2	6941.21			175999	55285.2	41164.1			8965.77	22567.3	34435.4	44705.7	52504.8	49.9405				53192.8	33212.8	22661.3
ACar 16:0	C23 H45 N O4	399.335	2.47					11601		21878.5		28224.2					11019.8	20847.2	20093.2					7431.77
PC 26:2_20:4	C54 H96 N O8 P	917.687	10.02			46617		12177.4	8137.08	28352.5		35905.6	75070.6	56152.4	38697.4	73475				19107.9				30003.3	24970.7
LPC 16:1/0:0	C24 H48 N O7 P	493.316	1.65						22609.7	50975.3	14366	35922.5					14775.6							14162.5
CL 68:4	C77 H142 O17 P2	1400.97	14.16							1.26189e+06		473889							16859.9
CE 20:5	C47 H74 O2	670.57	13.01		61156.8	98024.3	26089.6	63047.8	20126.6	9720.79			34590.9	17225.3	18174.7	44840.7								33805.9	20436.8	15610.7
LPC 20:2/0:0	C28 H54 N O7 P	547.363	2.91										67639.4	44573.5	33500.1	62833.8			8947.59	16406.2				22868.2	13972.7
PE 5:0_26:1	C36 H70 N O8 P	675.488	6.95		28029.5	29045	26100	25272	64636.5	91228.7	17229.7	105222	8745.01	7207.8	22867.3		5594.23	67352.7	40206.2	23372.3				14751.5	45043.2	17326.3
SM d31:1	C36 H73 N2 O6 P	660.521	5.92				17083.9		16369.4	54530.2	14413.3	42769	20924.6	21007.4			14555.9	17697.8	24667.3	24548.7				22361.9	21942.3
PE 38:7	C43 H72 N O8 P	761.499	6.5			21439		13728.3	30507.3	36058.6	17203.2	54059.4
PC 36:7	C44 H74 N O8 P	775.515	6.48		35289.3	41032	26740.9	27547.7					20526.2					11189.8	17804.1					43839.6
BMP 18:1_22:5	C46 H79 O10 P	822.541	6.31		20187.6	12179.9	22361.8	44145.8	43225.7	148052	42793.9	117515	34695.3	27400.7	21391.7	35802.2	48904.7	54014.7	78497.9	39709.9				57676.6	11909.6	39178.9
SM d36:3	C41 H79 N2 O6 P	726.564	6.81		23089.2	79942.8		21293.5	8627.71	63135.7		18477.4	39579.3				4321.68								7413.05	11278.2
ACar 18:1	C25 H47 N O4	425.351	2.66							19492		27349.2						18813.8	22778.4
PC 46:2	C54 H104 N O8 P	925.75	12.18		13160.7	16364.5		35071.3	121499	103540	45309.3	60377.5	16785.4	47541.8	34851.8	42211.1	28097.7	5514.44	13796.7	35272.9		15379	16001.9	90878.2	49012.6	58389.8
LPC 17:0/0:0	C25 H52 N O7 P	509.349	3.08			14214.1	9865.93		18985	61856.1		27105.4	20296.5	17869.4		13127	13156.4	19199.7	21169					22151.8	14509.8
LPC 0:0/17:1	C25 H50 N O7 P	507.333	1.89						14772.2	43024		35755.4												5810.53
PC 30:3	C38 H70 N O8 P	699.485	6.44			17962.8			5828.65	61621.1	12901.4	39176.9														13215.9
LPC 0:0/20:4	C28 H50 N O7 P	543.333	1.68			12111.3	13804.7	12734.8					12595.8	15696.2		14484.6
SM d32:2	C37 H73 N2 O6 P	672.521	5.56		25759.2			9453.83		23942.5		28816.5	19603.5	7178.49										5644.92		10895
PC 29:1	C37 H72 N O8 P	689.499	6.05						18138.9	29922.6	9626.7	30996
15:0-18:1(d7)-PI	C42 H72 D7 O13 P	829.57	7.12									12532.7	24587.8	27253.4	5467.93	12973.1		11877.7	7197.98					6127.48	12168.8	11816.8
15:0-18:1(d7)-PG	C39 H68 D7 O10 P	741.554	7.27								8214.69						30172.6	11575.3	75828.2	87925.9	140718		138544
15:0-18:1(d7)-PC	C41 H73 D7 N O8 P	752.606	7.87		3.86617e+06	7.86157e+06	3.92807e+06	7.93052e+06	3.75724e+06	1.53146e+07	2.38778e+06	8.70039e+06	1.13331e+07	6.90595e+06	4.32613e+06	7.30452e+06	3.39719e+06	4.24818e+06	5.29518e+06	3.42631e+06	3.46991e+06		7.94008e+06	7.22906e+06	5.83865e+06	5.14495e+06
15:0-18:1(d7)-PE	C38 H67 D7 N O8 P	710.56	8.11		14737.9	48017.9	48687.6	67593.6	22628.7	115531	17380.7	10490	89150.7	50116.3	45706.8	77411.1		24358.9		29707.8	34770.9		83295.3	39116.3	26104.2	41562.6
15:0-18:1(d)7-PS	C39 H67 D7 N O10 P	754.543	7.18																					307520	33826.9	143765
15:0-18:1(d)7-PS	C39 H67 D7 N O10 P	754.543	7.2			250358							3993.27				27566.1	24667.6	111623
15:0-18:1(d7)-PA	C36 H62 D7 O8 P	667.518	7.85			26751.9		12089					13907						4715.33
18:1(d7) Lyso PC	C26 H45 D7 N O7 P	528.392	2.63		277343	504018	258480	562056	217583	744965	152215	433559	698783	427691	295803	511554	192149	226733	283120	196745	206615		440839	428551	341189	290639
18:1(d7) Lyso PE	C23 H39 D7 N O7 P	486.345	2.71			13566.4		15615.2		17041.6			18471.4	13336.7		11015.9
18:1 Chol (D7) ester	C45 H71 D7 O2	657.644	14.27		341003	735732	328561	754332	142114	250611	128503	194479	975699	587166	353226	636181	123998	149366	158864	120886	320745		541871	358090	291089	234627
18:1(d7) MG	C21 H33 D7 O4	363.336	3.91							26343.4		21220.2									23005.6		16791.6	22445.3	15416.9	24348.6
15:0-18:1(d7) DG	C36 H61 D7 O5	587.55	9.4		110938	206572	70044	82515.3	54809.3	420489	76490.7	142581	288019	222723	136514	197109	49915.6	48144.1	144694	50122.6	80033.5		212462	225939	81942.7	132783
15:0-18:1(d7)-15:0 TG	C51 H89 D7 O6	811.764	13.95		2.16513e+06	4.56227e+06	2.14885e+06	3.91962e+06	777102	5.35483e+06	1.16809e+06	3.20121e+06	5.88094e+06	3.43179e+06	3.31895e+06	4.7142e+06	1.26357e+06	1.75357e+06	2.18874e+06	1.63484e+06	3.234e+06		4.43347e+06	2.92021e+06	2.55128e+06	2.42399e+06
18:1(d9) SM	C41 H72 D9 N2 O6 P	737.64	7.44		618064	1.25797e+06	553155	1.2473e+06	486681	1.83261e+06	326384	1.08858e+06	1.64643e+06	925388	549741	950389	384348	444152	646152	391648	479061		957958	1.00346e+06	791384	691450
cholesterol(d7)	C27 H39 D7 O	393.399	6.89		41096.9	58316.9	34158	75271	29202.6	62341.7	21195.4	41073.9	66534.6	39982.9	33100.7	47738.9	22212	28167.6	38448.8	26731.8				47937.4	49475.8	35854.5
EOS(d9) (d18:1-d9/32:0/18:2)	C68 H120 D9 N O5	1049.04	14.51		204635	350767	177609	373439	119569	429578	184841	375164	694627	454837	196565	431720	126103	139597	257104	255976	283239	18692.4	426500	275994	262745	210304
Ceramide(d7) (d18:1-d7/18:0)	C36 H64 D7 N O3	572.587	9.28		815457	1.54708e+06	800053	1.60694e+06	633345	1.84934e+06	389547	1.19474e+06	2.14608e+06	1.30083e+06	890911	1.35347e+06	495527	573336	757058	508179	788847		1.51134e+06	1.23766e+06	1.02919e+06	903289
C17-carnitine(d3)	C24 H44 D3 N O4	416.37	3.06		839662	1.64251e+06	812727	1.71537e+06	686486	2.42164e+06	409487	1.39778e+06	2.42682e+06	1.51376e+06	845160	1.51979e+06	540554	645094	876189	572548	556973		1.63507e+06	1.33486e+06	1.08829e+06	966641

## Sheet: Knoll_cell_pellet_2x_neg_Profin
Compound Name	Formula	Mass	RT	CAS ID	Knoll_Cellpellet_01_2x_neg_102523_102	Knoll_Cellpellet_02_2x_neg_102523_091	Knoll_Cellpellet_03_2x_neg_102523_108	Knoll_Cellpellet_04_2x_neg_102523_093	Knoll_Cellpellet_05_2x_neg_102523_106	Knoll_Cellpellet_6_2x_neg_102523_084	Knoll_Cellpellet_07_2x_neg_102523_103	Knoll_Cellpellet_8_2x_neg_102523_087	Knoll_Cellpellet_09_2x_neg_102523_094	Knoll_Cellpellet_10_2x_neg_102523_097	Knoll_Cellpellet_11_2x_neg_102523_090	Knoll_Cellpellet_12_2x_neg_102523_100	Knoll_Cellpellet_13_2x_neg_102523_105	Knoll_Cellpellet_14_2x_neg_102523_088	Knoll_Cellpellet_15_2x_neg_102523_085	Knoll_Cellpellet_16_2x_neg_102523_099	Knoll_Cellpellet_17_2x_neg_102523_111	Knoll_Cellpellet_PB_2x_neg_102523_113	Knoll_Cellpellet_PBMM_2x_neg_102523_114	Knoll_Cellpellet_Pool_2x_neg_102523_076d	Knoll_CellPellet_Pool_2x_neg_102523_096	Knoll_CellPellet_Pool_2x_neg_102523_109
PE 18:1_18:2	C41 H76 N O8 P	741.531	7.84		8.7759e+06	8.95528e+06	7.14305e+06	5.73253e+06	2.9106e+07	3.55951e+07	1.86994e+07	3.20746e+07	1.46497e+07	1.75864e+07	2.2327e+07	1.33837e+07	9.25793e+07	9.96528e+07	9.36939e+07	1.00864e+08	4.91457e+06	30139.2	31158.8	4.67796e+07	4.94069e+07	4.82761e+07
PC 16:0_18:1	C42 H82 N O8 P	759.579	8.36		5.25883e+07	4.93762e+07	4.60897e+07	3.90587e+07	9.52986e+07	9.45909e+07	8.7802e+07	9.23455e+07	1.37313e+07	1.60124e+07	1.4815e+07	1.32855e+07	6.3652e+07	6.49612e+07	6.16205e+07	6.14408e+07	4.45643e+06	36890.5	139292	5.29113e+07	5.75972e+07	5.72232e+07
PI 36:3	C45 H81 O13 P	860.542	6.93		2.18824e+06	4.45608e+06	2.24246e+06	1.5379e+06	4.9319e+06	8.2347e+06	1.05441e+06	6.04762e+06	2.38935e+07	3.60513e+07	8.81432e+06	2.31468e+07	1.72359e+07	1.96931e+07	5.14402e+07	1.85614e+07	1.23092e+06			1.3777e+07	1.44094e+07	1.40321e+07
PC 16:0_18:2	C42 H80 N O8 P	757.563	7.59		1.76041e+07	1.59153e+07	1.1139e+07	1.08684e+07	4.73369e+07	4.63003e+07	4.50728e+07	4.6677e+07	3.25803e+07	3.80537e+07	3.67465e+07	3.43212e+07	7.91924e+07	8.04682e+07	7.70004e+07	9.65252e+07	1.06117e+07		17220.5	4.89842e+07	3.81987e+07	3.86382e+07
PG 18:1_18:1	C42 H79 O10 P	774.542	7		86961.7				1.92019e+07	2.43223e+07	1.26696e+07	2.11175e+07	64992.2		57162	15515.9	1.00386e+07	1.13766e+07	1.30585e+07	1.12954e+07	29879			5.61588e+06	5.1305e+06	5.57635e+06
PG 16:0_18:1	C40 H77 O10 P	748.526	6.99		1.01177e+06	784898	531046	67834.3	4.18965e+07	4.6748e+07	2.89612e+07	4.1715e+07	227611	399269	326033	104713	2.20175e+07	2.38849e+07	2.68687e+07	2.42541e+07	44920.4			1.42919e+07	1.03211e+07	1.42498e+07
PG 18:1_18:1	C42 H79 O10 P	774.542	7.13		2.33505e+06	2.13582e+06	1.39321e+06	1.86604e+06	6.86047e+07	7.04637e+07	4.86984e+07	6.81071e+07	201722	406795	279317	380324	4.20797e+07	4.39442e+07	5.25955e+07	4.66136e+07	44618			2.51656e+07	2.77075e+07	2.71054e+07
PE 18:1_18:1	C41 H78 N O8 P	743.547	8.63		1.0162e+07	1.03058e+07	1.08035e+07	7.57952e+06	8.15551e+07	9.66125e+07	7.69996e+07	9.6301e+07			720061		4.45711e+07	4.43408e+07	4.73049e+07	4.77483e+07	158157		34340.6	3.40996e+07	3.57969e+07	3.65475e+07
SHexCer d34:0	C40 H79 N O11 S	781.537	6.94		328881	120770	18585.3	403718	6.45046e+07	7.87138e+07	3.7145e+07	6.81041e+07	349128	406557	328941	10804.7	3.27925e+07	3.60228e+07	4.79387e+07	3.77686e+07	26342.3			1.69112e+07	1.77099e+07	1.81999e+07
PI 36:2	C45 H83 O13 P	862.558	7.79		2.11895e+06	5.2048e+06	2.80039e+06	2.96562e+06	4.64506e+06	8.92654e+06	1.64341e+06	7.6719e+06	5.75966e+07	7.68563e+07	1.95412e+07	6.29816e+07	1.0653e+07	1.11535e+07	3.41768e+07	1.04077e+07	6.82935e+06			1.75813e+07	1.80159e+07	1.80857e+07
PI 18:0_20:4	C47 H83 O13 P	886.558	7.62		4.3327e+07	7.25342e+07	4.70894e+07	5.02814e+07	1.51965e+07	2.55127e+07	4.08362e+06	2.12753e+07	2.0485e+07	2.67789e+07	6.43458e+06	2.48941e+07	6.06868e+06	5.60389e+06	1.90098e+07	5.92196e+06	1.68253e+06			2.28755e+07	2.38862e+07	2.42372e+07
PE 16:1_18:2	C39 H72 N O8 P	713.5	6.94		652120	597494	410394	221767	4.99376e+06	4.39428e+06	3.52745e+06	4.72488e+06	1.21759e+06	1.90267e+06	1.75653e+06	1.05154e+06	4.01073e+07	4.67777e+07	3.35158e+07	4.32467e+07	125786			1.02238e+07	1.06071e+07	1.04939e+07
PE 16:0_18:2	C39 H74 N O8 P	715.516	7.83		8.95696e+06	1.02821e+07	7.69688e+06	4.67962e+06	7.11601e+07	5.48864e+07	4.51764e+07	3.22897e+07	9.34865e+06	1.56188e+07	1.48051e+07	7.77646e+06	4.65612e+07	4.96198e+07	5.04318e+07	5.07766e+07	3.36755e+06	14484.6	14787.2	3.84488e+07	3.97629e+07	4.04881e+07
PI 16:0_18:2	C43 H79 O13 P	834.526	6.91		1.9621e+06	3.04969e+06	1.59938e+06	1.36229e+06	7.23073e+06	5.10393e+06	2.06968e+06	9.0939e+06	9.99251e+06	1.46989e+07	3.74976e+06	1.05404e+07	1.72542e+07	1.9297e+07	4.82386e+07	1.82665e+07	860410			1.09106e+07	1.13478e+07	1.13214e+07
EtherPE 16:1e_18:1	C39 H76 N O7 P	701.537	9.08		1.25776e+07	1.15772e+07	1.08328e+07	8.68157e+06	4.52068e+07	4.76909e+07	3.80055e+07	4.17431e+07	8.16133e+06	9.89666e+06	9.36398e+06	8.68557e+06	3.30459e+07	3.4488e+07	3.57151e+07	3.47903e+07	1.97057e+06		20120.2	1.96052e+07	2.29624e+07	2.21647e+07
PC 18:1_18:1	C44 H84 N O8 P	785.594	8.38		2.49413e+07	2.35373e+07	2.14809e+07	1.70749e+07	7.15351e+07	7.35842e+07	6.69959e+07	7.25139e+07					3.94132e+07	3.97889e+07	3.77165e+07	4.00821e+07			101660	3.2407e+07	3.43657e+07	3.41069e+07
PE 18:0_18:1	C41 H80 N O8 P	745.563	9.52		1.86654e+07	1.96678e+07	1.73523e+07	1.40757e+07	4.55126e+07	3.36403e+07	3.34014e+07	4.41892e+07	1.12501e+07	1.42951e+07	1.2365e+07	1.13243e+07	2.50104e+07	2.53617e+07	3.04264e+07	2.56816e+07	2.65346e+06		26468.9	2.20506e+07	2.24408e+07	2.23651e+07
PC 18:0_18:1	C44 H86 N O8 P	787.61	9.28		2.40563e+07	2.27536e+07	2.08387e+07	1.69072e+07	4.94625e+07	4.96497e+07	4.28074e+07	4.65493e+07	6.38236e+06	7.70628e+06	7.57013e+06	6.05742e+06	2.25996e+07	2.30303e+07	2.14685e+07	2.26849e+07	2.08849e+06		44955.7	2.30335e+07	2.35452e+07	2.36373e+07
SM d34:0	C39 H81 N2 O6 P	704.584	7.78		4.21214e+06	4.04623e+06	3.78535e+06	2.87419e+06	4.2809e+07	4.35874e+07	3.88914e+07	4.13217e+07	3.55793e+06	4.039e+06	4.15373e+06	3.17243e+06	3.21865e+07	3.42371e+07	3.28046e+07	3.36693e+07	1.34163e+06	32672.3	64226.1	2.1071e+07	2.1963e+07	2.2266e+07
SM d34:1	C39 H79 N2 O6 P	702.568	7.39		3.03846e+07	3.06698e+07	2.74996e+07	2.2229e+07	1.68305e+07	1.90157e+07	1.49303e+07	1.69759e+07	3.2983e+07	3.95164e+07	3.65022e+07	3.37393e+07	1.95826e+07	2.01796e+07	2.0847e+07	2.14725e+07	9.43893e+06			2.16004e+07	2.27554e+07	2.27885e+07
PC 18:0_18:2	C44 H84 N O8 P	785.594	8.53										2.58814e+07	3.15663e+07	2.9546e+07	2.7282e+07	4.76217e+07	5.18882e+07	4.82318e+07	4.86002e+07	8.81e+06			1.91581e+07	2.03899e+07	2.05209e+07
PC 18:1_18:2	C44 H82 N O8 P	783.578	7.63		4.50808e+06	3.69692e+06	3.23294e+06	2.82361e+06	2.79454e+06	2.55615e+06	2.86223e+06	2.59896e+06	1.26719e+07	1.51445e+07	1.46321e+07	1.16438e+07	6.70156e+07	7.05392e+07	6.59314e+07	6.92767e+07	4.13801e+06			2.1586e+07	2.27701e+07	2.28079e+07
FA 18:1	C18 H34 O2	282.256	4.36		995227	655087	580327	512773	1.27001e+07	1.38225e+07	1.0557e+07	1.19642e+07	239980	322966	239617	287877	1.52068e+07	1.77806e+07	1.70102e+07	1.56984e+07	137065	189343	82331.6	7.00484e+06	7.32498e+06	7.3011e+06
PG 18:1_22:6	C46 H77 O10 P	820.526	6.07		3.95085e+06	4.093e+06	3.16041e+06	3.46202e+06	2.66273e+07	2.95892e+07	1.77866e+07	2.62706e+07	817331	1.68873e+06	1.13402e+06	1.75544e+06	1.82034e+07	1.94103e+07	2.30466e+07	2.02958e+07	212250			9.10043e+06	9.58312e+06	9.58471e+06
PC 16:0_16:1	C40 H78 N O8 P	731.547	7.44		2.06146e+07	1.89477e+07	1.72441e+07	1.34744e+07	5.15584e+07	5.07598e+07	4.57541e+07	4.95025e+07	3.54325e+06	4.14929e+06	3.98723e+06	3.31814e+06	2.76639e+07	2.97395e+07	2.70664e+07	2.87804e+07	1.16621e+06		51430.3	2.44392e+07	2.47118e+07	2.5164e+07
PG 22:6_22:6	C50 H75 O10 P	866.51	5.15		6.21867e+06	6.36383e+06	4.44531e+06	4.8144e+06	5.8785e+06	5.75978e+06	2.90173e+06	4.80381e+06	1.05181e+06	1.37868e+06	1.14637e+06	1.3175e+06	8.15054e+06	8.96911e+06	9.24228e+06	8.19498e+06	201863			3.84708e+06	4.02757e+06	4.09656e+06
EtherPE 18:2e_20:4	C43 H76 N O7 P	749.537	8.08		3.04311e+07	2.90778e+07	2.6198e+07	2.41987e+07	1.00451e+07	1.0198e+07	9.63342e+06	9.77459e+06	2.17043e+07	2.59622e+07	2.45868e+07	2.52317e+07	1.60015e+07	1.73195e+07	1.23109e+07	9.84626e+06	4.73716e+06		24778.8	1.66486e+07	1.45901e+07	1.82213e+07
PE 18:0_20:4	C43 H78 N O8 P	767.547	8.58		3.62904e+07	3.81961e+07	3.205e+07	2.62185e+07	1.44748e+07	1.37768e+07	1.15619e+07	1.41605e+07	1.93003e+07	2.46082e+07	1.77029e+07	2.12527e+07	1.25646e+07	1.28476e+07	1.3268e+07	1.20727e+07	3.34872e+06			1.82623e+07	1.81768e+07	1.96166e+07
PS 18:0_18:1	C42 H80 N O10 P	789.552	8.83		1.85687e+07	6.29158e+07	3.03984e+07	1.7893e+07	6.67739e+07	1.26651e+08		8.92861e+07	3.53042e+07	5.63299e+07		3.59414e+07			3.28452e+07					3.25622e+07	2.02286e+07	3.38318e+07
PC 16:0_17:1	C41 H80 N O8 P	745.562	7.88		1.24772e+07	1.07325e+07	1.06404e+07	7.91001e+06	3.49111e+07	3.28326e+07	3.28675e+07	2.63396e+07	1.7338e+06	2.40598e+06	2.18434e+06	1.92748e+06	1.5515e+07	1.36368e+07	1.31831e+07	1.59278e+07	594409	14272.7	43983.8	1.65658e+07	1.62237e+07	1.62119e+07
EtherPE 16:1e_18:2	C39 H74 N O7 P	699.52	8.32		1.72776e+06	1.6631e+06	1.37349e+06	1.01906e+06	8.03134e+06	8.95064e+06	6.6663e+06	7.89513e+06	3.80977e+06	4.68141e+06	4.35073e+06	3.74632e+06	4.47614e+07	4.75618e+07	4.76493e+07	4.59598e+07	505031			1.68495e+07	1.77795e+07	1.79483e+07
EtherPE 18:2e_22:6	C45 H76 N O7 P	773.537	7.79		3.40956e+07	2.75767e+07	2.73444e+07	2.26108e+07	1.51259e+07	1.27135e+07	1.39622e+07	1.42008e+07	1.37542e+07	1.62929e+07	2.50328e+07	1.41787e+07	1.71207e+07	1.8202e+07	1.63907e+07	1.94018e+07	5.69071e+06	10377.3	30864.6	1.6577e+07	1.72055e+07	1.77566e+07
EtherPC 16:0e_18:1	C42 H84 N O7 P	745.599	8.93		1.9813e+06	1.64867e+06	1.77459e+06	1.48599e+06	3.17189e+07	3.14287e+07	3.01648e+07	2.98106e+07	887963	1.10269e+06	1.34281e+06	989236	2.28191e+07	2.37897e+07	2.27277e+07	2.32724e+07	313983		15491.3	1.41576e+07	1.45944e+07	1.50447e+07
EtherPE 18:2e_18:1	C41 H78 N O7 P	727.552	9.06		6.15071e+06	5.33126e+06	5.24242e+06	4.12923e+06	3.47389e+07	3.37776e+07	2.94458e+07	3.46227e+07	3.09856e+06	3.85124e+06	3.76318e+06	3.11346e+06	2.24187e+07	2.36414e+07	2.59069e+07	2.55619e+07	777944		26842.3	1.40178e+07	1.52229e+07	1.53667e+07
EtherPE 16:1e_20:4	C41 H74 N O7 P	723.521	8.08		2.81225e+07	2.72406e+07	2.44802e+07	2.22689e+07	5.50585e+06	5.87955e+06	4.85489e+06	5.27789e+06	2.00047e+07	2.41345e+07	2.34254e+07	2.28624e+07	1.1299e+07	1.10062e+07	9.53019e+06	1.11026e+07	4.26065e+06			1.43189e+07	1.45185e+07	1.50203e+07
PE 16:0_18:1	C39 H76 N O8 P	717.531	8.62		3.6207e+06	7.70506e+06	6.02898e+06	5.40417e+06	3.40909e+07	3.19959e+07	2.71296e+07	3.32071e+07	4.31343e+06	5.60188e+06	3.94416e+06	1.71478e+06	1.91898e+07	1.89253e+07	2.12634e+07	1.99507e+07	801822		30004.6	1.41773e+07	1.51603e+07	1.64747e+07
PG 18:0_22:6	C46 H79 O10 P	822.542	6.89		2.1737e+06	1.92609e+06	1.49687e+06	1.39156e+06	1.75721e+07	1.98282e+07	9.85978e+06	1.68688e+07	169386	602546	486302	602929	1.38171e+07	1.52118e+07	1.56586e+07	1.38471e+07	61047.9			7.25897e+06	7.57774e+06	7.82071e+06
Cer_NDS d40:0	C40 H81 N O3	623.622	11.32		79823.7	76708.5	81710.9	82392.9	3.08863e+07	3.53748e+07	2.30071e+07	3.03858e+07	74363.2	94814.5	98436.1	82351.8	1.73325e+07	2.17958e+07	1.82975e+07	1.67764e+07	59238.3	33517.3	34340.8	8.61303e+06	9.01845e+06	9.0763e+06
PI 16:0_18:1	C43 H81 O13 P	836.542	7.6		2.40532e+06	5.7366e+06	2.80112e+06	2.54944e+06	3.58777e+07	5.44121e+07	8.01274e+06	4.19834e+07	177033	1.78681e+06	96075.4	798286	2.26222e+06	1.89738e+06	5.98282e+06	1.96938e+06	26257.5			9.29705e+06	1.00634e+07	8.89394e+06
PE 18:1_22:6	C45 H76 N O8 P	789.531	7.39		1.96394e+07	1.92084e+07	1.52768e+07	9.3945e+06	1.53985e+07	1.38703e+07	1.26805e+07	1.4976e+07	6.66049e+06	8.19821e+06	7.2045e+06	5.69949e+06	5.95987e+06	6.40291e+06	5.8598e+06	6.24212e+06	405566			9.24765e+06	9.7325e+06	9.77757e+06
EtherPE 16:1e_20:5	C41 H72 N O7 P	721.505	7.42		6.77354e+06	6.96726e+06	5.71357e+06	4.30035e+06	1.08705e+07	1.13226e+07	9.01306e+06	1.02261e+07	3.62408e+06	4.97061e+06	3.97106e+06	3.42174e+06	1.42411e+07	1.54516e+07	1.45698e+07	1.51334e+07	352390			7.68556e+06	8.36048e+06	8.06642e+06
PG 18:1_18:2	C42 H77 O10 P	772.526	6.46		443137	677465	361236	452365	5.65337e+06	6.45155e+06	3.32513e+06	5.88348e+06	1.53428e+06	2.59938e+06	1.5793e+06	2.6836e+06	2.47974e+07	2.78879e+07	3.31766e+07	2.84371e+07	174793			6.54148e+06	6.97829e+06	6.86519e+06
SM d18:1_24:1	C47 H93 N2 O6 P	812.678	10.12		2.31344e+07	2.16635e+07	1.97777e+07	1.71269e+07	1.01216e+07	1.10891e+07	8.86261e+06	1.0329e+07	1.95954e+07	2.40008e+07	2.24969e+07	2.02527e+07	1.17039e+07	1.19581e+07	1.13064e+07	1.15051e+07	5.80904e+06			1.36177e+07	1.42366e+07	1.44614e+07
EtherPE 16:0e_18:1	C39 H78 N O7 P	703.551	9.23						4.22546e+07	3.8203e+07	3.19183e+07	3.86502e+07					1.58175e+07	1.65374e+07	1.41284e+07	1.5182e+07				1.37345e+07	1.17995e+07	1.4491e+07
EtherPE 18:1e_18:1	C41 H80 N O7 P	729.568	9.96		3.34893e+06	3.35626e+06	2.90258e+06	2.23472e+06	2.77325e+07	2.93043e+07	2.09085e+07	2.6781e+07	2.33691e+06	2.8989e+06	2.56802e+06	2.37805e+06	1.46263e+07	1.57854e+07	1.72609e+07	1.15825e+07	565999			1.05956e+07	1.05245e+07	1.06398e+07
EtherPE 18:1e_18:2	C41 H78 N O7 P	727.552	9.23						9.8835e+06	9.35211e+06	8.16829e+06	8.69714e+06	2.0463e+06	2.75477e+06	2.18006e+06	2.18863e+06	3.39059e+07	3.7213e+07	3.89469e+07	3.43154e+07	242646			1.11688e+07	1.19505e+07	1.25234e+07
PI 16:1_20:1	C45 H83 O13 P	862.557	7.63		3.70825e+06	5.89642e+06	3.72278e+06	3.26206e+06	4.10922e+07	5.51107e+07	8.71851e+06	4.79489e+07					2.2635e+06	2.03828e+06	7.24499e+06	2.21746e+06				9.71711e+06	1.00262e+07	9.82295e+06
EtherPE 18:2e_18:2	C41 H76 N O7 P	725.536	8.31		819473	479433	598818	611229	1.25856e+07	1.27528e+07	1.06717e+07	1.27098e+07	3.8426e+06	4.80695e+06	4.23915e+06	3.19072e+06	3.15695e+07	2.60049e+07	3.42415e+07	3.31883e+07	662681			1.31086e+07	1.4269e+07	9.30059e+06
PE 16:0_20:5	C41 H72 N O8 P	737.5	6.96		2.63735e+06	1.83367e+06	1.76217e+06	832371	1.12113e+07	1.01834e+07	8.21676e+06	1.03424e+07	272630	1.28716e+06	1.04134e+06	286454	5.54247e+06	6.27482e+06	4.82022e+06	5.83594e+06	9820.57			4.51941e+06	4.84176e+06	4.10552e+06
EtherPE 18:1e_20:4	C43 H78 N O7 P	751.552	9		1.49309e+07	1.38226e+07	1.29737e+07	1.23279e+07	8.41401e+06	8.22668e+06	7.61301e+06	7.06508e+06	1.15548e+07	1.34351e+07	1.30423e+07	1.34843e+07	9.50627e+06	1.13213e+07	9.15216e+06	8.40728e+06	2.44238e+06			9.58306e+06	1.0465e+07	1.05773e+07
PC 17:1_18:1	C43 H82 N O8 P	771.578	7.88		5.49887e+06	5.01003e+06	4.47312e+06	3.3105e+06	2.59524e+07	2.39941e+07	2.55197e+07	2.46171e+07	1.9723e+06	2.37919e+06	2.48669e+06	2.02635e+06	2.14617e+07	2.15764e+07	1.92706e+07	2.28644e+07	727072		39394.6	1.46021e+07	1.80589e+07	1.55862e+07
PG 20:1_22:6	C48 H81 O10 P	848.557	6.89		2.14391e+06	2.16026e+06	1.56313e+06	1.33215e+06	1.34669e+07	1.36129e+07	8.8169e+06	1.2903e+07	543066	947399	613150	783646	1.18082e+07	1.29127e+07	1.28472e+07	1.31977e+07	55056.8			6.12427e+06	6.49678e+06	6.61137e+06
EtherPE 18:2e_20:5	C43 H74 N O7 P	747.521	7.43		5.97411e+06	5.32573e+06	4.54556e+06	3.51416e+06	1.08134e+07	1.07275e+07	9.0659e+06	1.04557e+07	3.41086e+06	5.05141e+06	3.87125e+06	3.75405e+06	1.27972e+07	1.39685e+07	1.32992e+07	1.45133e+07	332713			7.50314e+06	7.92099e+06	7.86967e+06
PI 38:5	C47 H81 O13 P	884.542	6.75		8.55081e+06	1.52467e+07	9.20192e+06	9.48746e+06	1.05731e+07	1.69733e+07	2.11916e+06	1.34832e+07	1.49717e+06	2.05717e+06	556923	1.46283e+06	2.01046e+06	2.05124e+06	6.23241e+06	1.92599e+06	150100			4.75749e+06	4.88571e+06	5.05955e+06
PE 16:0_22:6	C43 H74 N O8 P	763.516	7.37		1.43368e+07	1.5173e+07	1.18802e+07	9.31111e+06	8.23412e+06	7.96263e+06	6.52244e+06	7.94516e+06	2.72314e+06	3.77651e+06	3.08856e+06	2.44481e+06	4.01798e+06	4.15038e+06	4.09722e+06	4.14146e+06	315926			5.83703e+06	6.20855e+06	6.341e+06
PS 34:1	C40 H76 N O10 P	761.521	7.87		203310	3.98399e+06	572604	136844	2.3509e+07	4.64433e+07		3.1235e+07	1.25158e+06	3.3327e+06	71271	1.66753e+06	55598.1	108598		53935.3	28424.5			478148	1.12928e+06	1.05672e+06
EtherPC 16:0e_18:2	C42 H82 N O7 P	743.583	8.17		26215.1			10717.8	745660	980541	775533	708345	140431	296128	251971	209178	2.48058e+07	2.64974e+07	2.49551e+07	2.42251e+07	46348.5			6.47715e+06	6.98187e+06	6.16966e+06
PG 18:1_22:4	C46 H81 O10 P	824.556	6.91		9.2516e+06	9.03075e+06	6.85702e+06	6.15876e+06	3.22192e+06	3.51324e+06	2.17794e+06	2.97018e+06	2.53188e+06	4.15776e+06	3.1437e+06	4.97452e+06	3.61366e+06	3.60918e+06	3.62432e+06	3.50774e+06	201960			4.99219e+06	5.61602e+06	3.98719e+06
PE 18:0_22:6	C45 H78 N O8 P	791.547	8.3		1.80025e+07	1.92006e+07	1.50967e+07	1.08913e+07	1.20606e+07	1.08729e+07	9.56798e+06	1.14023e+07	9.66475e+06	9.66538e+06	7.99916e+06	9.36592e+06	3.52517e+06	3.65751e+06	3.38474e+06	3.47302e+06	1.28166e+06			8.31e+06	8.90988e+06	8.38538e+06
EtherPE 18:0e_18:1	C41 H82 N O7 P	731.583	10.09			111857	5677	59790.2	1.94957e+07	1.78193e+07	1.24108e+07	1.81608e+07	12314.7	3236.25			6.8086e+06	6.31615e+06	8.38637e+06	5.69618e+06				5.96114e+06	6.557e+06	5.86585e+06
EtherPE 16:1e_16:1	C37 H72 N O7 P	673.505	8.15		358550	366416	348524	291178	1.65289e+07	1.63595e+07	1.42755e+07	1.67034e+07	111402	311188	267634	248369	1.35638e+07	1.46108e+07	1.45385e+07	1.37726e+07	69260.6			7.02689e+06	7.28263e+06	7.35455e+06
EtherPE 18:1e_20:5	C43 H76 N O7 P	749.537	8.38		5.08175e+06	4.6318e+06	4.28145e+06	3.3742e+06	1.30696e+07	1.29855e+07	1.04065e+07	1.20032e+07	1.94134e+06	2.56122e+06	2.28397e+06	2.23258e+06	1.02573e+07	1.03612e+07	9.36179e+06	1.05632e+07	273558			6.70916e+06	4.69426e+06	7.27208e+06
PG 18:0_18:1	C42 H81 O10 P	776.556	7.95		196246		26877.1	114074	3.013e+07	3.60981e+07	1.44535e+07	2.53426e+07		19508.6	27905.9	5306.06	1.12538e+07	1.30767e+07	1.52669e+07	1.27053e+07	57089.6			8.66683e+06	9.77099e+06	8.25741e+06
SM d42:1	C47 H95 N2 O6 P	814.693	11.02		8.84987e+06	8.8606e+06	7.60285e+06	6.34375e+06	1.26397e+07	1.49394e+07	1.09865e+07	1.24388e+07	7.62965e+06	9.7395e+06	8.93678e+06	7.98258e+06	1.16559e+07	1.2308e+07	1.13851e+07	1.23159e+07	1.80206e+06			9.65726e+06	9.80451e+06	1.00325e+07
EtherPE 16:0e_18:2	C39 H76 N O7 P	701.536	8.42		550414	484183		148383	3.88865e+06	8.34536e+06	3.3716e+06	3.18293e+06	12224				2.68866e+07	2.88629e+07	2.84026e+07	2.56892e+07				8.61289e+06	1.02929e+07	7.90612e+06
PG 32:0	C38 H75 O10 P	722.51	6.98		398221	336594	280323	155980	6.86876e+06	8.34181e+06	4.44357e+06	7.10919e+06	113791	155135	179073	52022.4	3.18418e+06	3.70466e+06	3.5004e+06	3.11479e+06	25545.1			2.47406e+06	2.57778e+06	2.38512e+06
SHexCer d42:1	C48 H93 N O11 S	891.648	10.03				16380.1		8.53546e+06	1.38651e+07	3.86735e+06	9.92758e+06	22635.7		11297.5	14661.7	4.25208e+06	4.89294e+06	6.16001e+06	4.77773e+06	58636.4			4.39086e+06	4.49607e+06	4.56791e+06
PI 18:0_20:2	C47 H87 O13 P	890.588	8.83						1.78719e+07	3.81153e+07	3.07926e+06	2.52523e+07		5622.95	27188.8		3.10909e+06	2.99646e+06	9.65856e+06	2.89285e+06				5.50074e+06	5.09015e+06	5.79197e+06
SHexCer d34:1	C40 H77 N O11 S	779.522	6.61		46273.4	16153.3	24536.8	8435.2	1.10065e+07	1.57382e+07	5.28643e+06	1.29202e+07	9674.96	5292.56	10284.2	7620.76	5.46409e+06	6.09052e+06	8.68188e+06	7.03864e+06				3.84672e+06	4.18991e+06	4.16095e+06
Cer_NS d41:2	C41 H79 N O3	633.606	10.53		1.64853e+06	1.72156e+06	1.2061e+06	957567	1.49729e+07	1.68315e+07	1.28551e+07	1.57824e+07	519120	919242	704239	619658	1.21145e+07	1.4777e+07	1.25789e+07	1.43212e+07	101065			5.92533e+06	6.13908e+06	6.29317e+06
Cer_NDS d18:0_23:0	C41 H83 N O3	637.637	11.69		70653.4	59163.8	22982.9	35887.5	1.66104e+07	1.93151e+07	1.24129e+07	1.69885e+07	94935.4	28291.8	42301.8	63965.3	1.07764e+07	1.31366e+07	1.10679e+07	1.13954e+07	59949.8	60309.1	57153.8	4.83015e+06	5.20151e+06	5.25431e+06
PC 18:1_20:1	C46 H88 N O8 P	813.625	9.21		1.91162e+06	1.90433e+06	2.1172e+06	1.61803e+06	1.82223e+07	1.7919e+07	1.6176e+07	1.78683e+07				613625	8.41423e+06	1.23586e+07	1.15197e+07	1.21694e+07	228551			7.85875e+06	8.08326e+06	8.2441e+06
EtherPC 16:0e_16:1	C40 H80 N O7 P	717.568	8.01			38100.7	26983.3	56306.3	1.31997e+07	1.32079e+07	1.32457e+07	1.3154e+07	96651.3	11901.3	76699.5	43814.5	8.07197e+06	9.39623e+06	8.34668e+06	8.10744e+06	18603.2			6.14307e+06	6.39985e+06	5.74816e+06
PC 16:1_18:2	C42 H78 N O8 P	755.547	6.73		951885	1.00153e+06	853459	470141	648954	910289	1.03244e+06	926241	2.43419e+06	5.79305e+06	5.78308e+06	2.27257e+06	2.0357e+07	2.1826e+07	1.98549e+07	2.11714e+07				5.979e+06	6.83542e+06	6.77811e+06
PC 17:0_18:1	C43 H84 N O8 P	773.593	8.83		6.34192e+06	5.41986e+06	5.22338e+06	4.19935e+06	1.36102e+07	1.26024e+07	1.28533e+07	1.29089e+07	1.48026e+06	1.35386e+06	1.8314e+06	893883	6.04714e+06	6.38908e+06	5.32562e+06	6.31367e+06	341020			5.73817e+06	6.00705e+06	6.08291e+06
PI 18:0_18:1	C45 H85 O13 P	864.573	8.52		3.60638e+06	8.94379e+06	4.10942e+06	4.11047e+06	1.79735e+07	3.7754e+07	3.7031e+06	2.37293e+07	1.071e+06	1.4124e+06	224815	1.07378e+06	1.3943e+06	1.3174e+06	3.88377e+06	1.21942e+06	97573.7			5.2624e+06	5.39795e+06	5.38719e+06
PE 18:1_20:4	C43 H76 N O8 P	765.531	7.78		7.83763e+07	7.58149e+07	6.55346e+07	5.29618e+07	3.57157e+07	3.81149e+07	2.75688e+07	3.6604e+07	3.0932e+07	3.87301e+07	4.71871e+07	3.22367e+07	3.56069e+07	3.82908e+07	3.39818e+07	3.74355e+07	1.02141e+07		21494.1	3.89202e+07	3.71285e+07	3.73141e+07
FA 16:0	C16 H32 O2	256.24	4.28		2.24903e+06	2.22967e+06	1.67672e+06	2.32218e+06	3.57602e+06	3.5331e+06	2.48255e+06	3.01763e+06	2.0318e+06	1.47307e+06	2.16445e+06	1.46397e+06	3.23828e+06	3.85588e+06	3.35106e+06	3.45874e+06	1.80801e+06	933917	1.55389e+06	2.45678e+06	2.56636e+06	2.5704e+06
Cer_NS d42:3	C42 H79 N O3	645.606	10.17		1.1506e+07	1.07608e+07	8.86603e+06	5.63854e+06	6.19831e+06	7.00316e+06	5.45381e+06	6.12684e+06	6.25712e+06	8.93309e+06	7.38364e+06	6.72955e+06	9.83262e+06	1.12253e+07	1.00587e+07	1.01323e+07	740533			7.0849e+06	7.55785e+06	7.59057e+06
PC 16:0_16:0	C40 H80 N O8 P	733.562	8.32		1.41463e+07	1.42672e+07	1.24184e+07	1.15856e+07	1.24251e+06	881023	981303	943535	1.26503e+07	1.56337e+07	1.45402e+07	1.37252e+07	3.42663e+06	3.41191e+06	3.29973e+06	3.71648e+06	3.88952e+06			5.9303e+06	6.20507e+06	6.16741e+06
PS 18:0_20:4	C44 H78 N O10 P	811.536	7.86		1.47183e+06	1.05407e+07	3.669e+06	3.2962e+06	3.48608e+06	7.21627e+06	34623.2	5.39988e+06	5.27564e+06	9.25183e+06	323066	6.66246e+06	4759.18	35588.5			36378.4			1.08127e+06	3.5977e+06	2.98081e+06
Cer_NDS d41:1	C41 H81 N O3	635.622	11.42		1.0041e+06	1.02485e+06	784953	663231	1.80449e+07	2.23999e+07	1.54471e+07	2.01112e+07	533543	611062	572459	531492	1.28736e+07	1.5651e+07	1.23822e+07	1.47319e+07	123783	51206	46749.2	6.43731e+06	6.56357e+06	6.72134e+06
FA 18:0	C18 H36 O2	284.272	5.12		2.30951e+06	2.41838e+06	1.7534e+06	2.44109e+06	2.72453e+06	2.70064e+06	1.70169e+06	2.25064e+06	2.06357e+06	1.51092e+06	2.19004e+06	1.5361e+06	2.46666e+06	3.17678e+06	2.61718e+06	2.74473e+06	1.54041e+06	783723	1.37283e+06	2.10525e+06	2.20426e+06	2.17723e+06
PG 17:1_18:1	C41 H77 O10 P	760.525	6.71		175192	162393	41165.7	137538	6.97212e+06	7.94548e+06	3.8538e+06	7.3082e+06	1.05141e+06	1.71582e+06	1.20867e+06	1.02969e+06	5.39431e+06	6.11516e+06	7.54092e+06	6.34769e+06	211193			2.62388e+06	2.78333e+06	2.75425e+06
PC 16:0_20:4	C44 H80 N O8 P	781.561	7.42		1.52666e+07	1.51743e+07	1.27652e+07	1.35392e+07	4.50757e+06	3.56072e+06	862207	3.09669e+06	6.53678e+06	7.64139e+06	6.67612e+06	6.91945e+06	1.47857e+06	2.59015e+06	1.34616e+06	3.52348e+06	1.4772e+06			4.9642e+06	5.76653e+06	5.85821e+06
PS 36:2	C42 H78 N O10 P	787.536	7.86		111294	1.94742e+06	102173	387806	1.768e+07	3.3614e+07		1.70323e+07	105850	1.33188e+06	14520.7	239753	13351.4	13885.1		14972.2	38853.3			164560	671928	780169
PG 16:1_18:1	C40 H75 O10 P	746.51	6.28		134998	35918.7	97975.3	94291.9	1.07664e+07	1.24387e+07	6.74475e+06	1.09659e+07			62940.1	140084	3.06714e+06	3.0492e+06	3.96806e+06	3.54962e+06				3.08112e+06	3.22398e+06	3.2717e+06
PG 18:1_19:1	C43 H81 O10 P	788.557	7.52		6118.38	159580	92989.8	22866.2	1.163e+07	1.20414e+07	7.87843e+06	1.16233e+07					6.16417e+06	6.44277e+06	8.20511e+06	6.8141e+06				4.84228e+06	5.16311e+06	4.27679e+06
PG 18:1_20:1	C44 H83 O10 P	802.572	7.89		368021	220603	613247	64766.4	1.74273e+07	1.86083e+07	9.18761e+06	1.7478e+07	82311.7	113603	39374.2	51495.1	7.14123e+06	7.13994e+06	9.55801e+06	7.8261e+06	62869.1		10742	5.2374e+06	5.78622e+06	5.85765e+06
PE 17:1_18:1	C40 H76 N O8 P	729.531	8.17		668256	696677	611587	366776	1.46362e+07	1.41169e+07	1.11279e+07	1.38671e+07	138934	208810	171554	14312.3	5.83793e+06	6.43924e+06	6.41516e+06	6.89534e+06	39667.8			4.36745e+06	4.66517e+06	4.8259e+06
PG 18:2_18:2	C42 H75 O10 P	770.51	5.82			18589	35823.5	7261.94	128280	145551	85587.7	134413	4.79657e+06	7.35926e+06	5.35445e+06	5.68159e+06	5.03719e+06	5.73559e+06	6.97147e+06	5.68517e+06	855250			2.30733e+06	2.44164e+06	2.42873e+06
EtherPC 18:0e_18:1	C44 H88 N O7 P	773.63	9.82		29883.1	26743	5968.09	39944.7	1.19948e+07	1.16962e+07	1.03558e+07	1.12269e+07	21015.2		22692.9	14765	7.86175e+06	8.82031e+06	8.31266e+06	7.61307e+06				5.00882e+06	5.24391e+06	5.38679e+06
PI 18:1_20:4	C47 H81 O13 P	884.542	6.93		4.07583e+06	8.03134e+06	3.57666e+06	2.45291e+06	3.82449e+06	6.69338e+06	884660	5.11524e+06	1.61996e+06	2.09118e+06	561799	1.45486e+06	1.44412e+06	1.71551e+06	4.0965e+06	1.57457e+06				2.81912e+06	2.94131e+06	3.00327e+06
PC 14:0_18:2	C40 H76 N O8 P	729.531	6.64		2.93074e+06	2.68276e+06	2.49405e+06	1.3478e+06	1.06188e+07	1.03e+07	9.02863e+06	1.05144e+07	2.35404e+06	2.83749e+06	2.42523e+06	1.75678e+06	3.40204e+06	1.09269e+07	1.01725e+07	1.11162e+07	556854			6.17754e+06	5.55476e+06	5.22805e+06
SM d42:0	C47 H97 N2 O6 P	816.709	11.32		177853	234768	142036	113740	1.15786e+07	1.30446e+07	9.77017e+06	1.15371e+07	184252	175115	206592	125266	9.57227e+06	1.01159e+07	9.18181e+06	9.54829e+06	37334.9			6.00613e+06	6.14194e+06	6.31866e+06
PI 16:0_20:4	C45 H79 O13 P	858.526	6.72		1.52976e+06	2.84864e+06	1.66094e+06	1.97384e+06	5.60803e+06	1.00289e+07	1.3096e+06	7.50075e+06	1.1811e+06	1.7565e+06	568570	1.35906e+06	1.53907e+06	1.44472e+06	4.56648e+06	1.50253e+06	104617			2.27332e+06	2.40477e+06	2.29676e+06
PC 18:1_20:4	C46 H82 N O8 P	807.577	7.45		1.89531e+07	1.82153e+07	1.65947e+07	1.41919e+07	1.56581e+06	5.49154e+06	4.3061e+06	993946	3.07978e+06	5.47547e+06	4.19416e+06	4.14566e+06	1.74225e+06	4.44928e+06	4.34511e+06	5.18096e+06	1.02923e+06			5.90976e+06	7.68347e+06	5.98914e+06
PG 19:1_18:2	C43 H79 O10 P	786.541	6.9		621370	602908	497565	315543	6.71918e+06	7.40897e+06	5.59967e+06	6.74007e+06	974980	1.43193e+06	1.13577e+06	1.05515e+06	1.16521e+07	1.28387e+07	1.30181e+07	1.30096e+07	120054			2.42278e+06	4.76711e+06	2.63028e+06
EtherPE 18:2e_16:1	C39 H74 N O7 P	699.52	8.15		433143		355729		9.99322e+06	9.49925e+06	8.67585e+06	1.01561e+07					6.93371e+06	7.61292e+06	7.26e+06	7.46918e+06				3.60802e+06	3.76033e+06	3.76042e+06
PG 18:2_22:6	C46 H75 O10 P	818.51	5.48		654235	622679	574481	480090					2.92072e+06	4.41931e+06	3.21541e+06	3.91437e+06	6.55376e+06	7.52469e+06	9.16931e+06	7.43998e+06	555445			2.21632e+06	2.36829e+06	2.385e+06
PC 20:1_18:2	C46 H86 N O8 P	811.609	8.48		1.4234e+06	1.41845e+06	1.34371e+06	943227	1.07856e+06	944669	911268	585099	2.86071e+06	3.13089e+06	2.95633e+06	2.53776e+06	1.19144e+07	1.26639e+07	1.17828e+07	1.23788e+07	1.04566e+06			4.05461e+06	4.24232e+06	3.49622e+06
PG 17:0_18:1	C41 H79 O10 P	762.54	7.39		8.46635e+06	8.12296e+06	6.79345e+06	4.28229e+06	2.15705e+07	2.34984e+07	1.44721e+07	2.14788e+07	2.87919e+06	3.98453e+06	2.85072e+06	2.49454e+06	1.00521e+07	9.88072e+06	1.2752e+07	1.09505e+07	347213		49335	9.2388e+06	9.65105e+06	8.32203e+06
EtherPE 16:0e_16:1	C37 H74 N O7 P	675.52	8.31		34304.8	21280.1		104532	1.7659e+07	1.40834e+07	1.25115e+07	1.52362e+07	31489.3		28863.8	6575.71	4.36004e+06	4.59601e+06	4.78915e+06	3.84569e+06	11436.8			4.42727e+06	4.58489e+06	4.57056e+06
PI 18:1_20:3	C47 H83 O13 P	886.556	6.95		113491	122958	20060.5	61930.2	3.11479e+06	5.37055e+06	693666	4.1053e+06	4.47681e+06	7.84245e+06	1.57642e+06	4.86965e+06	751825	643582	2.12253e+06	780471	259416			1.39735e+06	1.42909e+06	2.06989e+06
PC 18:0_20:4	C46 H84 N O8 P	809.594	8.36		1.77563e+07	1.77648e+07	1.26505e+07	1.4471e+07	1.01753e+06	813594	538597	602546	7.58928e+06	8.97161e+06	8.73199e+06	7.70058e+06	819753	764093	814672	724705	2.49153e+06			4.75072e+06	5.47331e+06	5.64926e+06
Cer_NDS d18:0_16:0	C34 H69 N O3	539.528	8.69		876424	831268	568762	684542	7.09358e+07	7.30296e+07	6.42496e+07	7.17473e+07	763814	958869	843145	502321	6.04321e+07	7.26954e+07	6.48204e+07	6.51867e+07	165434		38490.7	3.54086e+07	3.70935e+07	3.71686e+07
PS 18:0_22:5	C46 H80 N O10 P	837.55	7.86		1.06234e+06	1.06846e+07	2.02227e+06	5.29793e+06	2.90454e+06	3.08541e+06		4.22039e+06	5.60606e+06	8.96966e+06	186209	5.59376e+06	19620.4	18319.8	362459	44308.7	13281.3			1.7509e+06	1.84895e+06	1.95437e+06
PI 38:3	C47 H85 O13 P	888.573	8.01		2.01597e+06	4.71415e+06	2.29613e+06	2.66165e+06	1.09106e+07	1.93592e+07	2.14921e+06	1.48896e+07	2.51039e+06	3.41657e+06	648097	2.75376e+06	3.26145e+06	3.22462e+06	1.11328e+07	3.07733e+06	175377			4.51462e+06	4.65883e+06	2.93536e+06
PS 18:0_22:6	C46 H78 N O10 P	835.536	7.81		3.09959e+06	1.32397e+07	7.6017e+06	6.70807e+06	4.79205e+06	4.42877e+06	669739	4.45932e+06	6.31612e+06	8.17407e+06	1.13375e+06	6.67216e+06	105023	436763	1.70196e+06	198257	47113.8			1.83252e+06	2.50972e+06	3.76057e+06
PI 18:0_22:5	C49 H85 O13 P	912.573	7.62		2.55841e+06	4.35664e+06	2.71654e+06	2.89141e+06	8.83047e+06	1.27198e+07	1.88943e+06	1.02352e+07	1.0078e+06	1.05653e+06	305397	886304	1.41975e+06	1.41984e+06	4.49923e+06	1.33893e+06	114314			3.34975e+06	3.3984e+06	3.33644e+06
PC 17:0_18:1	C43 H84 N O8 P	773.593	8.61						1.19302e+07	1.17278e+07	1.09128e+07	1.1541e+07			396517	11020.5	6.99278e+06	7.52849e+06	6.77357e+06	7.82874e+06	90656.7			4.98098e+06	5.29522e+06	5.39518e+06
PE 17:0_18:1	C40 H78 N O8 P	731.547	9.08		1.70676e+06	1.53306e+06	1.19475e+06	1.11868e+06	8.66284e+06	8.77404e+06	6.34172e+06	9.03699e+06	461441	921966	564778	574040	4.17391e+06	4.58286e+06	4.99422e+06	4.54426e+06	122508			3.47605e+06	3.03347e+06	3.62415e+06
PI 18:0_22:6	C49 H83 O13 P	910.558	7.35		935455	1.83846e+06	1.06761e+06	1.05178e+06	6.26744e+06	1.31507e+07	1.20563e+06	8.32536e+06	550419	834885	205418	639603	1.30119e+06	1.30867e+06	3.82708e+06	1.20809e+06	40997.4			2.20332e+06	2.16716e+06	2.1753e+06
PC 14:0_16:0	C38 H76 N O8 P	705.531	7.35		5.6867e+06	5.42128e+06	4.87888e+06	3.95684e+06	3.0099e+06	2.69767e+06	2.71816e+06	2.45174e+06	2.40125e+06	3.21478e+06	2.53734e+06	2.32447e+06	3.45805e+06	3.46953e+06	3.57423e+06	3.61226e+06	734057			3.17862e+06	3.44072e+06	3.42898e+06
Cer_NDS d43:2	C43 H83 N O3	661.638	11.32		514481	336754	455387	212495	7.5884e+06	9.00297e+06	6.1452e+06	8.01346e+06	247313	274676	198489	238686	5.89336e+06	7.25867e+06	5.95848e+06	6.88776e+06	38678.1			2.67393e+06	2.96638e+06	2.84501e+06
PG 17:0_18:1	C41 H79 O10 P	762.539	7.57			8.12786e+06		73319.8					913913	3.32316e+06	3.53595e+06	2.48149e+06					273399				1.78589e+06	1.85987e+06
EtherPC 18:1e_18:1	C44 H86 N O7 P	771.614	8.91		121016	107001	119109	110430	7.60249e+06	7.5406e+06	7.48568e+06	7.66471e+06	40699.4	62948.2	139912	32604.9	5.43196e+06	5.861e+06	5.31759e+06	5.23024e+06	35063.3			3.30094e+06	3.44495e+06	3.1295e+06
Cer_NS d18:1_24:1	C42 H81 N O3	647.622	10.96		1.63404e+07	1.66593e+07	1.26554e+07	8.7241e+06	7.00605e+07	8.09872e+07	5.98214e+07	7.3945e+07	6.86568e+06	9.60947e+06	7.47064e+06	7.10142e+06	5.92963e+07	6.88252e+07	6.13865e+07	6.51122e+07	1.00242e+06			3.43224e+07	3.60771e+07	3.62394e+07
PE 18:1_20:1	C43 H82 N O8 P	771.578	9.44		1.6344e+06	2.14199e+06	1.36298e+06	1.07266e+06	1.38253e+07	1.35458e+07	1.06779e+07	1.36921e+07	1.06279e+06	1.02719e+06	2.18392e+06	962099	7.51142e+06	8.28592e+06	9.02286e+06	6.55738e+06	291456			3.14727e+06	5.73832e+06	6.01285e+06
PE 16:0_16:1	C37 H72 N O8 P	689.5	7.68		557182	497139			9.84079e+06	9.11456e+06	8.99209e+06	9.5584e+06	175869	171704	276152	93251.4	5.57207e+06	5.82073e+06	5.02994e+06	5.00162e+06	249905			4.23221e+06	4.49913e+06	4.6172e+06
PS 18:0_18:2	C42 H78 N O10 P	787.537	8.11		196427	706932	204459				1.55547e+06		1.38582e+07	1.1152e+07		1.91202e+06			2.40372e+07							3.99775e+06
SM d41:1	C46 H93 N2 O6 P	800.677	10.63		2.35455e+06	2.15876e+06	2.01845e+06	1.71881e+06	4.42871e+06	5.63069e+06	4.01485e+06	4.27476e+06	2.12841e+06	2.714e+06	2.66279e+06	2.18876e+06	4.62266e+06	4.7857e+06	4.30328e+06	5.31749e+06	451359			3.48966e+06	3.56829e+06	3.43609e+06
EtherPE 18:0e_20:4	C43 H80 N O7 P	753.567	9.18		172648	652510	408952		6.10768e+06	6.27164e+06	4.90295e+06	5.92277e+06	6483.74	172758	498625		7.06629e+06	6.96802e+06	8.25771e+06	6.02098e+06	37239.7			2.98919e+06	3.21165e+06	3.30209e+06
PC 18:1_19:1	C45 H86 N O8 P	799.609	8.8		1.37748e+06	1.16331e+06	1.14096e+06	870070	8.05825e+06	7.25324e+06	7.59219e+06	7.63312e+06	451000	405080	398441	91547.6	5.4881e+06	5.81762e+06	4.82842e+06	5.67517e+06	40355.6	17906.4		3.61268e+06	3.92018e+06	4.0981e+06
Cer_NDS d40:2	C40 H77 N O3	619.59	10.12		1.95138e+06	2.87621e+06	2.38848e+06	1.10876e+06	8.66005e+06	9.70768e+06	7.6983e+06	9.2142e+06	1.15159e+06	1.48378e+06	1.26874e+06	1.24816e+06	8.05573e+06	9.43683e+06	8.19412e+06	9.35233e+06	108516			4.77209e+06	5.2494e+06	5.2079e+06
PE 18:2_18:2	C41 H74 N O8 P	739.515	7.12		359373	120449	260031	267243	554717	530332	360820	576835	8.35479e+06	1.16582e+07	9.07328e+06	7.34536e+06	5.48119e+06	6.12823e+06	5.51094e+06	3.08072e+06	1.74497e+06			1.99758e+06	3.47187e+06	3.49324e+06
PG 16:0_18:0	C40 H79 O10 P	750.54	7.87		2.0346e+06	1.27822e+06	1.69386e+06	1.33752e+06	6.58071e+06	5.66204e+06	3.0256e+06	5.39152e+06	461990	826372	759897	452652	2.2949e+06	1.23457e+06	2.42451e+06	2.64981e+06	234945			1.07382e+06	2.25437e+06	2.25887e+06
PE 18:0_22:4	C45 H82 N O8 P	795.578	9.23		8.89927e+06	9.07486e+06	7.44714e+06	6.06267e+06	1.023e+06	338393	455968	1.10051e+06	5.77177e+06	7.43919e+06	6.46628e+06	6.11208e+06	610109	668616	974662	944806	876065			3.22321e+06	3.28006e+06	3.27585e+06
PC 17:1_18:2	C43 H80 N O8 P	769.562	7.19		461030	617822	380720	320331	1.80172e+06	1.84004e+06	1.46061e+06	1.67509e+06	981696	1.18572e+06	1.1034e+06	901928	1.03992e+07	1.11419e+07	1.06572e+07	1.1026e+07	194100			3.02148e+06	2.38185e+06	3.451e+06
EtherPE 18:1e_17:1	C40 H78 N O7 P	715.552	9.53		823915	660707	605678	457096	6.54153e+06	7.25699e+06	4.5358e+06	5.67013e+06	446254	604715	508368	515284	4.02203e+06	4.4207e+06	4.40701e+06	4.42733e+06	121078			2.36638e+06	2.56325e+06	2.9201e+06
PG 18:1_20:2	C44 H81 O10 P	800.556	7.26		213760	627460	20641.6	212982	2.49734e+06	2.91523e+06	1.34417e+06	2.66035e+06	69208.9	231253	148162	348264	3.78923e+06	4.15001e+06	4.52522e+06	4.34414e+06	17785.2			971299	1.31932e+06	1.06096e+06
PG 18:1_22:5	C46 H79 O10 P	822.541	6.32		1.33771e+06	1.04552e+06	1.13182e+06	1.23862e+06	4.00019e+06	4.70482e+06	2.38093e+06	3.69185e+06	904053	1.51914e+06	904688	1.32996e+06	2.31147e+06	2.79942e+06	3.59179e+06	1.89056e+06	124998			1.79192e+06	1.54836e+06	1.79563e+06
PI 18:1_20:2	C47 H85 O13 P	888.572	7.77		555386	994001	726395	643554	6.27783e+06	1.22841e+07	1.3511e+06	8.48865e+06	729609	1.14511e+06	169213	762587	1.88166e+06	1.97681e+06	4.87302e+06	1.98752e+06	35893.6		91614.6	1.83296e+06	2.06883e+06	607247
PE 18:0_20:3	C43 H80 N O8 P	769.562	9.3		5.15121e+06	5.07027e+06	4.53228e+06	3.65192e+06	2.18737e+06	2.0475e+06	755011	2.1068e+06	2.85939e+06	4.13935e+06	2.40752e+06	2.38197e+06	1.27001e+06	1.33232e+06	474697	716569	366754			1.96486e+06	2.24308e+06	2.34643e+06
EtherPE 16:0e_22:5	C43 H78 N O7 P	751.551	8.22		510571	303750	358121	454114	8.09637e+06	5.53186e+06	6.31308e+06	6.96455e+06	94497	81230.4	42424.4	19670.4	4.8136e+06	5.40457e+06	5.37341e+06	4.81701e+06	41278.9			2.87008e+06	3.49764e+06	3.22159e+06
PC 15:0_18:2	C41 H78 N O8 P	743.546	7.13		1.28614e+06	1.05748e+06	822332	825518					1.8723e+06	2.15628e+06	2.04567e+06	1.68784e+06	8.02526e+06	7.96862e+06	7.88905e+06	8.39084e+06	390777			3.10602e+06	2.67006e+06	2.65989e+06
PG 16:0_16:1	C38 H73 O10 P	720.495	6.9		580918	516871	458458	299767	3.95403e+06	3.45646e+06	2.25969e+06	3.60753e+06	172642	275386	275895	151316	1.7948e+06	1.8741e+06	1.81485e+06	1.87226e+06	46971.7			1.50145e+06	1.50965e+06	1.44232e+06
PG 17:1_18:1	C41 H77 O10 P	760.526	6.91		592106	594225	363440	251793	3.91373e+06	4.24812e+06	2.69077e+06	3.78877e+06	3.64738e+06	4.62762e+06	1.22674e+06	3.53643e+06	1.84768e+06	4.59777e+06	4.53815e+06	4.62677e+06	411233			3.96963e+06	2.80199e+06	1.79254e+06
SM d32:1	C37 H75 N2 O6 P	674.536	6.4		2.48168e+06	2.43114e+06	2.03078e+06	1.5523e+06	2.08521e+06	2.23155e+06	1.72478e+06	2.04575e+06	1.86518e+06	2.26232e+06	2.09641e+06	1.85062e+06	1.99446e+06	2.06672e+06	2.09231e+06	2.17743e+06	450155			1.76505e+06	1.87821e+06	1.88046e+06
PE 16:0_20:4	C41 H74 N O8 P	739.515	7.65		3.91265e+06	2.94317e+06	3.18574e+06	1.00447e+06	4.79905e+06	4.26483e+06	4.35161e+06	4.3283e+06	3.01387e+06	3.64411e+06	3.82727e+06	1.91487e+06	6.10041e+06	6.11756e+06	5.84871e+06	5.12219e+06	377140			3.38062e+06	4.14476e+06	4.26114e+06
PC 18:2_20:4	C46 H80 N O8 P	805.562	6.7		2.09293e+06	1.73514e+06	1.36493e+06	1.43458e+06				43766	7.85945e+06	9.61464e+06	8.35633e+06	7.73659e+06					2.02273e+06			805626	948105	871362
PE 18:0_20:3	C43 H80 N O8 P	769.562	9		1.9691e+07	1.89945e+07	1.73072e+07	1.56387e+07	1.35522e+07	1.4886e+07	1.13782e+07	1.30755e+07	1.48843e+07	1.81023e+07	1.68321e+07	1.70674e+07	1.34618e+07	1.31076e+07	1.29619e+07	8.75139e+06	2.90213e+06			1.21213e+07	1.34861e+07	1.41407e+07
PG 18:1_20:2	C44 H81 O10 P	800.557	7.4		623465	629356	347518	441047	5.42777e+06	5.95645e+06	3.66592e+06	4.88177e+06	186471	167895	161520	232124	4.53394e+06	5.28969e+06	4.59301e+06	5.46305e+06				1.88116e+06	2.53577e+06	2.27413e+06
EtherPE 16:1e_17:1	C38 H74 N O7 P	687.52	8.62		306981	335479	158980	189817	4.80472e+06	4.98612e+06	4.1768e+06	4.72282e+06	222991	318717	269168	249694	4.6362e+06	5.03124e+06	5.00513e+06	4.89698e+06	53548.5			2.45196e+06	2.41884e+06	2.51813e+06
EtherPE 16:0e_20:5	C41 H74 N O7 P	723.52	7.56		140761	106941	149551	39494.1	2.99363e+06	2.82044e+06	3.81434e+06	1.54521e+06	601222	978428	1.01771e+06	401743	1.07669e+07	1.08567e+07	9.807e+06	9.73474e+06	89319.3			2.57222e+06	2.43928e+06	2.70587e+06
PI 16:1_18:1	C43 H79 O13 P	834.526	6.74		447694	707725	421674	375339	6.18681e+06	9.65659e+06	1.17399e+06	7.72941e+06					452562	482448	1.47874e+06	471061				1.12008e+06	1.12673e+06	1.14758e+06
PE 17:0_18:2	C40 H76 N O8 P	729.534	8.34		566857	528639	489262	292938		1.72335e+07	2.22149e+06		541855	653606	654914	256306	6.27948e+06	6.84321e+06	9.19832e+06	6.77296e+06	75164.9			1.45552e+06	2.43834e+06	2.32213e+06
PE 18:0_20:5	C43 H76 N O8 P	765.531	7.94								4.53245e+06		4.9076e+06		191460		2.87884e+06	3.25652e+06	3.04839e+06	3.3168e+06					2.97693e+06	3.28222e+06
PS 35:1	C41 H78 N O10 P	775.537	8.54			699764		102887	5.4822e+06	1.58048e+07	278041	9.99693e+06	187950	1.2383e+06		776170		126132	2.33743e+06					1.12083e+06	1.17731e+06	1.23098e+06
PC 18:2_20:3	C46 H82 N O8 P	807.575	7.1		64963.5	138465	333066	479106	114335	369611	281508	13221.3	7.74993e+06	9.30874e+06	8.71434e+06	6.96481e+06	1.11044e+06	1.10821e+06	1.12113e+06	427628	2.11053e+06			1.80834e+06	2.60998e+06	1.91979e+06
EtherPE 38:5e	C43 H78 N O7 P	751.551	8.5		474297	195321	249533	321614	5.74399e+06	2.30818e+06	5.06479e+06	4.66956e+06	1.13844e+06	1.31156e+06	1.11219e+06	721800	5.57045e+06	7.69125e+06	5.27087e+06	7.16379e+06	113424			2.77129e+06	3.11279e+06	3.03695e+06
PC 16:0_18:0	C42 H84 N O8 P	761.593	9.26		5.58942e+06	5.58637e+06	5.26061e+06	4.64503e+06	318559	608657	336614	317212	3.24105e+06	3.90191e+06	3.77171e+06	3.35541e+06	809355	1.18125e+06	968918	1.13248e+06	1.04714e+06			2.1209e+06	2.14954e+06	2.19932e+06
LPE 18:0	C23 H48 N O7 P	481.317	3.72		386514	344524	319018	270749	1.78891e+06	2.28934e+06	878682	1.82041e+06	202625	276909	222333	288014	452936	486889	677653	470622	41035			577723	588200	587813
PC 14:0_16:1	C38 H74 N O8 P	703.515	6.49		1.07535e+06	1.68889e+06	1.34064e+06	571415	5.12626e+06	4.97229e+06	4.222e+06	5.07729e+06		152541	40326.3		2.22801e+06	2.41696e+06	2.45835e+06	2.38363e+06	26717			2.02414e+06	2.05468e+06	2.0794e+06
SM d18:2_24:1	C47 H91 N2 O6 P	810.662	9.33		4.88739e+06	4.59725e+06	4.29218e+06	3.31689e+06	419348	231284	419717	236564	8.07268e+06	1.00064e+07	9.3861e+06	7.7918e+06	1.08863e+06	1.02626e+06	1.11827e+06	1.08078e+06	2.45844e+06			2.72833e+06	2.9248e+06	2.97082e+06
Cer_NS d18:1_16:0	C34 H67 N O3	537.512	8.37		1.15269e+07	8.66646e+06	9.40056e+06	7.38257e+06	4.29277e+07	4.27907e+07	5.33624e+07	4.38644e+07	4.794e+06	5.65956e+06	6.12409e+06	4.86401e+06	3.83968e+07	4.40909e+07	3.77594e+07	4.47941e+07	1.12927e+06	21125.8	32529.9	2.5779e+07	2.68116e+07	2.70943e+07
PS 17:0_22:4	C45 H80 N O10 P	825.553	6.81		3.41962e+06	2.78698e+06	2.62865e+06	2.25488e+06	2.08957e+06	2.35895e+06	1.94148e+06	1.99226e+06		125113			1.75333e+06	2.06141e+06	1.74083e+06	2.03107e+06	9890.09			1.47732e+06	1.60024e+06	1.01596e+06
PC 16:0_22:6	C46 H80 N O8 P	805.562	7.13		3.44851e+06	3.2427e+06	3.60541e+06	2.47911e+06	3.02055e+06	2.76186e+06	2.72048e+06	2.44319e+06	730022	793526	400080	717697	2.33604e+06	2.80381e+06	1.8511e+06	2.44085e+06	183008			2.1651e+06	2.28413e+06	2.28422e+06
EtherPE 16:1e_22:4	C43 H78 N O7 P	751.552	8.75		6.81769e+06	4.9833e+06	5.58781e+06	4.58606e+06	1.20268e+06	618217	1.59968e+06	741333	4.97792e+06	5.13643e+06	5.54004e+06	4.46449e+06	44727.6	1.57248e+06	138419	70204.5	1.08481e+06	28861.7	25297.8	2.85169e+06	2.95868e+06	3.21047e+06
SM d34:2	C39 H77 N2 O6 P	700.552	6.5		3.83818e+06	3.5424e+06	2.85204e+06	2.36045e+06	1.02082e+06	1.05458e+06	783488	962784	2.75588e+06	3.41759e+06	3.06779e+06	2.72044e+06	1.01182e+06	1.07505e+06	1.06216e+06	1.08409e+06	635631			1.79482e+06	1.88128e+06	1.95892e+06
PC 38:1	C46 H90 N O8 P	815.641	10.11		880955	812708	769224	654370	7.85619e+06	8.97452e+06	6.38454e+06	7.56638e+06	328227	383757	414633	312806	4.85762e+06	4.66132e+06	5.00729e+06	5.15401e+06	38330.2			3.69345e+06	3.78592e+06	3.85707e+06
HexCer_NS d42:2	C48 H91 N O8	809.675	10.34		8.32155e+06	8.3463e+06	6.97596e+06	5.75874e+06	3.23172e+06	3.43379e+06	3.03822e+06	3.27743e+06	4.41757e+06	6.11871e+06	5.20076e+06	5.48688e+06	3.8687e+06	3.97742e+06	4.03064e+06	3.88386e+06	759470			4.41815e+06	4.57223e+06	4.68545e+06
EtherPE 18:1e_18:2	C41 H78 N O7 P	727.55	8.41		257600	250625	237986	159656	3.69695e+06	3.1914e+06	1.90012e+06	2.26024e+06	10087.7	8589.83	89681.6	32294.6	7.61526e+06	8.94832e+06	8.78434e+06	8.63742e+06	29069.3			2.59995e+06	3.01181e+06	3.33062e+06
PE 17:1_18:2	C40 H74 N O8 P	727.515	7.42		387573	357530	300855	223218	1.35524e+06	1.39403e+06	873204	1.37271e+06	346824	468029	404495	324150	4.40654e+06	4.83836e+06	4.78357e+06	4.7872e+06	54519.9			1.32965e+06	1.5794e+06	1.59335e+06
PC 38:6	C46 H80 N O8 P	805.562	6.83		3.58225e+06	3.39506e+06	3.24272e+06	2.53086e+06	1.22587e+06	1.31663e+06	1.07705e+06	1.05529e+06		110667			2.0692e+06	2.39889e+06	5.76549e+06	6.02179e+06				873127	786655	876900
EtherPE 18:2e_20:2	C43 H80 N O7 P	753.567	9.41		810349	1.11843e+06	725030	502989	4.81261e+06	5.04747e+06	3.93399e+06	4.81364e+06	461070	1.61467e+06	900705	1.32844e+06	3.90405e+06	3.67331e+06	4.32346e+06	3.52678e+06	135290			2.23011e+06	2.26504e+06	2.09608e+06
EtherPC 18:1e_18:2	C44 H84 N O7 P	769.598	8.17		24725	6929.66	17581.5	17121.4	227210	248073	394564	322360	271559	406953	382091	325754	5.92528e+06	6.48705e+06	6.28332e+06	6.1511e+06	65147.9			1.69731e+06	1.83753e+06	1.75029e+06
PE 20:1_18:2	C43 H80 N O8 P	769.562	8.75		8.07949e+06	7.29367e+06	6.67356e+06	5.48067e+06	375153	2.80443e+06	2.48262e+06	4.11499e+06	6.94217e+06	7.78675e+06	6.85973e+06	6.99906e+06	7.01523e+06	7.65285e+06	8.79459e+06	4.24095e+06	1.12318e+06			5.68865e+06	5.53706e+06	5.65485e+06
Cer_NS d17:1_16:0	C33 H65 N O3	523.497	7.84		2.0363e+06	1.51606e+06	1.54721e+06	1.36879e+06	1.64468e+07	1.84903e+07	1.59226e+07	1.83251e+07	693721	836685	995759	772700	1.2388e+07	1.53331e+07	1.21185e+07	1.6071e+07	349237	93760.8	100139	8.44222e+06	8.84217e+06	8.80194e+06
EtherPE 18:1e_20:2	C43 H82 N O7 P	755.583	10.1		256110	311811	293713	245524	1.65759e+06	1.54446e+06	1.14069e+06	1.28069e+06	435979	683485	466847	475953	4.42815e+06	4.68669e+06	5.18709e+06	4.43345e+06	45002.1			1.77036e+06	1.83757e+06	1.83313e+06
Cer_NS d16:1_16:0	C32 H63 N O3	509.481	7.35		829412	757768	709470	583534	5.3664e+06	5.78095e+06	5.56158e+06	5.66821e+06	506925	583940	590065	579367	5.62378e+06	6.79641e+06	5.43647e+06	6.66559e+06	96894.5			3.15559e+06	3.26367e+06	3.25377e+06
PG 22:5_22:6	C50 H77 O10 P	868.525	5.39		2.35872e+06	2.4091e+06	1.92947e+06	1.9659e+06	793034	833993	508107	768554	379127	534617	415753	598046	1.09867e+06	1.1788e+06	1.29611e+06	1.24875e+06	83776.8			1.02255e+06	954785	1.0663e+06
EtherPC 16:0e_17:1	C41 H82 N O7 P	731.583	8.48		16484.2	13748.1		13223.9	4.12839e+06	3.66124e+06	3.92826e+06	4.02584e+06	5436.75				2.11247e+06	2.36003e+06	1.88022e+06	2.15341e+06				1.60502e+06	1.4695e+06	1.19406e+06
PE 17:0_18:1	C40 H78 N O8 P	731.547	8.89		448327	319105	281178	256632	7.30172e+06	2.90665e+06	8.4578e+06	5.64823e+06		161513	78857.7	95925	3.74674e+06	4.05499e+06	3.28033e+06	3.99022e+06	19491.4			4.06246e+06	3.19944e+06	4.14194e+06
PI 38:2	C47 H87 O13 P	890.589	8.63		281554	915864	340434	339997	4.67565e+06	9.32725e+06	963160	5.96784e+06	841997	1.46526e+06	227784	1.0453e+06	1.88424e+06	1.69122e+06	5.44202e+06	1.40104e+06	64422.2			2.03303e+06	1.08939e+06	2.00117e+06
PI 39:6	C48 H81 O13 P	896.543	6.92		175236	371723	170471	169474	3.09191e+06	5.23574e+06	601477	3.7938e+06	26977.4	18499.9	18782.9	33127.7	548471	598763	1.52159e+06	571504	31568.9			796844	832593	809113
PG 18:2_20:2	C44 H79 O10 P	798.541	6.46		105559	230279	69739.6	96292.8	2.94197e+06	3.37786e+06	1.59322e+06	2.77649e+06	6109.51	418371	222948	27437.4	1.65849e+06	1.71519e+06	1.86371e+06	1.69292e+06	29249			395064	1.01117e+06	948802
PE 16:0_17:1	C38 H74 N O8 P	703.515	8.16		436477	210505	262877	327177	4.7287e+06	4.99048e+06	3.67291e+06	5.0087e+06	114823	197737	70774.1	47380.9	1.37849e+06	1.85569e+06	1.94094e+06	1.91384e+06	25364.9			1.72189e+06	1.72278e+06	1.70536e+06
FA 16:1	C16 H30 O2	254.225	3.64		106758	74756	56311.7	24201.9	1.4666e+06	1.58939e+06	1.12725e+06	1.31959e+06	24325.7	10592.4			1.77415e+06	2.11676e+06	2.04595e+06	1.79285e+06				585988	623775	625965
PE 18:0_18:1	C41 H80 N O8 P	745.561	8.39		1.75565e+06	1.72697e+06	1.21084e+06	1.05481e+06	3.86398e+06	3.75961e+06	3.39593e+06	3.6382e+06	529718	208621	468253	486023	7.86773e+06	8.80129e+06	8.59925e+06	7.77276e+06	161471			2.75628e+06	3.81913e+06	3.73741e+06
PE 18:1_19:1	C42 H80 N O8 P	757.562	9.04		612843	498685	551441	516275	2.56302e+06	2.55624e+06	4.66322e+06	5.38727e+06	308367	427341	166693	234406	3.43761e+06	3.42224e+06	3.35078e+06	3.10778e+06	64680.9			1.99654e+06	1.83269e+06	2.49286e+06
SM d18:0_23:0	C46 H95 N2 O6 P	802.693	10.93		5963.74	31083.1	25778.3	24690.4	4.20249e+06	4.93891e+06	3.5644e+06	4.48298e+06	5364.93	81370.5	32238.3		3.08061e+06	4.09386e+06	2.47094e+06	3.64618e+06	10642.2			2.27256e+06	2.45193e+06	2.46074e+06
Cer_NS d18:2_16:0	C34 H65 N O3	535.496	7.45		2.49305e+06	2.12902e+06	2.02918e+06	1.56935e+06	4.98218e+06	4.60438e+06	6.11498e+06	4.91934e+06	1.04713e+06	1.16044e+06	1.27539e+06	1.27408e+06	5.73619e+06	6.38408e+06	4.9823e+06	5.92087e+06	180359			3.64012e+06	3.86565e+06	3.9123e+06
EtherPC 14:0e_22:6	C44 H78 N O7 P	763.548	7.53		6505.49	62738.6			2.39488e+06	1.86318e+06	762245	688961	4.68694e+06	5.96362e+06	6.41217e+06	4.42358e+06	107271	435155	662611	267633	544486			85525.5	1.02945e+06
Cer_NDS d16:0_27:1	C43 H85 N O3	663.653	12.15		304292	305852	269859	218549	4.44288e+06	5.58892e+06	1.61323e+06	4.81842e+06	181047	238915	155751	159238	3.2602e+06	3.7564e+06	3.16452e+06	3.72843e+06	85497.8	31035.2	53568.4	1.62678e+06	1.77644e+06	1.79298e+06
PG 16:0_22:6	C44 H75 O10 P	794.51	6.02		177243	175150	160215	180855	2.47149e+06	2.94609e+06	1.61839e+06	2.53157e+06		19390.1	32731	36728.1	1.64804e+06	1.54499e+06	2.11158e+06	1.76803e+06				866835	874406	873821
HexCer_NDS d40:0	C46 H91 N O8	785.674	10.68		111936	77626.5	52610.1	53275.4	1.08137e+07	1.2362e+07	9.30563e+06	1.0595e+07	66302.8	112146	41551	80180.5	8.63512e+06	9.34808e+06	9.1185e+06	8.90562e+06				5.78776e+06	5.57113e+06	6.04934e+06
EtherPC 18:0e_18:2	C44 H86 N O7 P	771.614	9.1						1.78073e+06	1.85102e+06	1.61136e+06	1.556e+06	6979.17	32118.6	42111		6.65887e+06	7.16663e+06	6.37888e+06	6.22723e+06				1.30872e+06	1.29155e+06	630599
PE 18:1_20:3	C43 H78 N O8 P	767.547	8.37		1.00326e+07	1.38983e+07	6.08304e+06	7.53107e+06	1.66602e+07	1.76879e+07	1.07218e+07	1.60053e+07	4.02398e+06	6.52942e+06	3.95118e+06	5.63764e+06	1.11927e+07	1.11226e+07	1.04922e+07	1.10919e+07	68131.4			9.51865e+06	9.82789e+06	1.06807e+07
PE 20:2_22:6	C47 H78 N O8 P	815.545	7.45			451151	146808	116865	231183	533655		147437	3.53481e+06	5.26551e+06	3.94519e+06	3.55959e+06	8984.1	169648	97014		264278			1.13576e+06	1.15901e+06	1.05276e+06
SM d41:2	C46 H91 N2 O6 P	798.661	9.69		3.15823e+06	2.488e+06	2.671e+06	2.19146e+06	1.74634e+06	1.55297e+06	1.54651e+06	1.19334e+06	2.41436e+06	3.16612e+06	3.20119e+06	2.507e+06	2.13746e+06	2.03852e+06	1.88905e+06	2.34792e+06	687092			1.94973e+06	1.96406e+06	2.03847e+06
GM3 d42:2	C65 H118 N2 O21	1262.82	9.14		4.75901e+06	7.62086e+06	5.35825e+06	5.31698e+06					7.34742e+06	9.02549e+06	3.88888e+06	7.19273e+06					1.67662e+06			1.96438e+06	2.09372e+06	2.02814e+06
PS 18:0_20:3	C44 H80 N O10 P	813.552	8.45		1.18187e+06	3.53097e+06	2.68616e+06		448827	1.7436e+06		999125	2.38222e+06	3.71049e+06		1.52645e+06	25386.9	132024	268936	53257.3					682270	605758
PC 38:3	C46 H86 N O8 P	811.609	8.74		4.47928e+06	4.02395e+06	3.86011e+06	3.56409e+06	1.35274e+06	1.22463e+06	1.16954e+06	567898	1.84866e+06	2.31616e+06	2.67096e+06	2.06181e+06	1.38761e+06	1.57344e+06	1.15033e+06	1.50019e+06	753580			1.83383e+06	1.95468e+06	1.1293e+06
PI 18:1_22:5	C49 H83 O13 P	910.557	6.75		587380	1.35671e+06	809221	1.05647e+06	3.4719e+06	5.28093e+06	682986	4.0811e+06	439950	626788	149682	479322	430059	456920	1.26605e+06	458462	71821.8			1.0563e+06	928858	1.03796e+06
PC 18:1_22:6	C48 H82 N O8 P	831.578	7.14		2.16094e+06	2.18261e+06	2.24545e+06	1.37653e+06	3.09234e+06	2.82758e+06	2.95361e+06	2.95788e+06	535117	566679	574339	532597	2.54414e+06	2.62221e+06	2.29283e+06	2.52602e+06	28077.8		37900.9	1.83236e+06	1.86746e+06	2.00586e+06
Cer_NDS d16:0_28:1	C44 H87 N O3	677.669	12.49		187988	202517	171095	147310	4.19057e+06	5.09444e+06	3.55141e+06	4.288e+06	173289	209357	181012	156011	2.8157e+06	3.28213e+06	2.84726e+06	3.046e+06	53112	75157.1	84996.2	1.53963e+06	1.67511e+06	1.72583e+06
EtherPE 22:6e_17:0	C44 H78 N O7 P	763.552	8.31		1.98923e+07	1.83147e+07	1.65481e+07	1.26262e+07	1.53732e+07	1.4583e+07	1.22964e+07	1.47777e+07	7.91711e+06	1.02782e+07	9.07961e+06	8.15158e+06	5.74388e+06	5.67e+06	5.87259e+06	5.41019e+06	1.27264e+06			9.61028e+06	1.0139e+07	1.01762e+07
Cer_NDS d35:0	C35 H71 N O3	553.543	9		21229.1	21178.3	20202.8	8279.48	3.33907e+06	3.10546e+06	3.19865e+06	3.19038e+06	21913.2	30191.1	26278.7	8214.04	3.18287e+06	3.6338e+06	2.8736e+06	3.40377e+06				1.68171e+06	1.78912e+06	1.7702e+06
HexCer_NDS d34:0	C40 H79 N O8	701.581	8.02		55185.1	50801.1	82709.4	34330.6	4.61718e+06	4.51419e+06	5.10777e+06	4.28121e+06	82327.8	77805.9	89629.3	38400.4	4.66393e+06	5.12849e+06	4.00209e+06	5.05819e+06	37475			2.35436e+06	2.21093e+06	2.47984e+06
EtherPE 18:2e_17:1	C40 H76 N O7 P	713.536	8.6		200089	202018	87502.6	125281	3.53131e+06	3.23638e+06	2.12365e+06	3.43232e+06	194773	103300	380242	331869	3.97923e+06	4.68226e+06	4.65692e+06	4.57255e+06	65460.2			1.44815e+06	1.76026e+06	1.5844e+06
PI 37:2	C46 H85 O13 P	876.573	8.42		58556.7		154133	176696	3.8324e+06	7.82666e+06	777406	5.19216e+06			131683		688794	621364	1.86461e+06	709427	53604.4			1.24023e+06	1.1875e+06	1.24098e+06
Cer_NDS d18:0_26:0	C44 H89 N O3	679.684	12.72		93067	52745.3	81485.2	96372.6	3.87939e+06	4.83614e+06	2.82754e+06	4.29629e+06	56798.5	155232	89685.3	102840	2.23786e+06	2.64214e+06	2.48546e+06	2.44599e+06	46757.9	89242.5	81616.4	1.11166e+06	1.33476e+06	1.48824e+06
EtherPE 18:1e_22:4	C45 H82 N O7 P	779.583	9.64		2.22362e+06	2.16155e+06	1.74627e+06	1.69686e+06	628731	304560	420608	268823	1.78585e+06	2.15985e+06	1.98618e+06	1.43876e+06	635268	706431	757218	671646	337857			781204	810402	1.05593e+06
PC 19:1_18:2	C45 H84 N O8 P	797.593	8.06		458962	399568	417653	60532.5	219682	241279		146182	718009	737695	689208	430852	4.86768e+06	5.36767e+06	4.76568e+06	5.20612e+06	152024			1.36894e+06	1.352e+06	1.51568e+06
EtherPC 35:1e	C43 H86 N O7 P	759.614	9.39			14135.1			2.97707e+06	2.76367e+06	1.86809e+06	2.72313e+06		8177.16	6120.8		2.16375e+06	2.00163e+06	2.08668e+06	1.22683e+06	5915.74			1.43115e+06	1.29206e+06	1.05027e+06
PI 16:0_22:6	C47 H79 O13 P	882.526	6.46		242698	257335	201619	206924	3.24514e+06	5.64602e+06	770890	4.03872e+06	524192	803708	18255.7		544004	568943	1.31973e+06	507829				944416	789327	1.02456e+06
PE 18:1_22:5	C45 H78 N O8 P	791.542	7.6			1.18888e+06		210472	1.10182e+07	6.98997e+06	3.55756e+06	1.37384e+07	4.38187e+06	5.44209e+06	5.75617e+06	3.88842e+06					491449	11102.7		4.91956e+06	5.80715e+06	6.01858e+06
SM d32:0	C37 H77 N2 O6 P	676.552	6.77		192532	209244	159197	138900	2.27451e+06	2.36542e+06	2.02933e+06	2.26251e+06	153799	184104	182624	135701	1.9568e+06	2.19752e+06	2.08731e+06	2.09707e+06	52561.1			1.07087e+06	1.12662e+06	1.0982e+06
PI 18:0_22:4	C49 H87 O13 P	914.588	8.25		1.06875e+06	2.48514e+06	1.24494e+06	1.25856e+06	1.41935e+06	3.07045e+06	246859	1.57663e+06	823755	1.17642e+06	232613	936897	348482	360350	736089	324432	51165.4			897658	709425	816557
Cer_NDS d20:0_19:0	C39 H79 N O3	609.606	10.92		65156.5	39225.1	17120.2	10739.5	3.75761e+06	4.13232e+06	2.7428e+06	3.72035e+06	16253.7	78374.9	73942.4	36816.9	2.15324e+06	2.62833e+06	2.30944e+06	2.47517e+06	7448.89	19238.2		1.13078e+06	1.25376e+06	1.23819e+06
HexCer_NS d34:1	C40 H77 N O8	699.565	7.69		1.84205e+06	1.05279e+06	1.77357e+06	1.79565e+06	3.50815e+06	3.66962e+06	3.64101e+06	3.45732e+06	1.05205e+06	1.02536e+06	1.58014e+06	1.28143e+06	4.91604e+06	4.98685e+06	3.97253e+06	5.50468e+06	215419			2.48445e+06	2.61447e+06	2.64327e+06
PE 36:2	C41 H78 N O8 P	743.549	7.57		772772	686220	477517	422989	169117	182806	602119	1.95934e+06	1.12039e+06	1.39841e+06	1.41805e+06	1.3364e+06	2.10622e+06	1.35352e+06	1.9095e+06	921440	365352			339322	452604	1.66613e+06
SM d33:0	C38 H79 N2 O6 P	690.567	7.27		78138.4	58073	48568	50152.7	2.30005e+06	2.32557e+06	1.90663e+06	2.21211e+06	64955.4	78361.3	96813.5	68502.8	2.0285e+06	2.13815e+06	2.05514e+06	2.25193e+06	22835.3			1.01285e+06	1.02729e+06	1.09258e+06
HexCer_NDS d42:1	C48 H93 N O8	811.69	10.62		148501	149428	170382	116331	6.08019e+06	6.51636e+06	4.12415e+06	5.84006e+06	166058	94720.3	165235	90133	5.73339e+06	6.14399e+06	5.97817e+06	5.71462e+06	32921.9			2.95418e+06	2.99781e+06	2.99391e+06
GM3 d42:1	C65 H120 N2 O21	1264.84	10.02		3.22418e+06	5.25601e+06	3.71254e+06	3.54458e+06					4.32467e+06	5.24447e+06	2.56798e+06	4.35888e+06					1.23753e+06			1.5997e+06	1.62834e+06	1.67917e+06
EtherPC 36:4e	C44 H82 N O7 P	767.583	7.99		702862	976612	710399	737592	922018	1.01729e+06	554791	1.07805e+06	570934	539726	728643	472698	3.18936e+06	3.37409e+06	3.1488e+06	3.34583e+06	165496			1.21691e+06	1.01368e+06	1.22806e+06
Cer_NS d18:1_22:0	C40 H79 N O3	621.606	11.04		2.81646e+06	2.92052e+06	2.18045e+06	1.51856e+06	2.6702e+07	3.1948e+07	2.18239e+07	2.86409e+07	1.41845e+06	1.94718e+06	1.58707e+06	1.31979e+06	1.859e+07	2.23972e+07	1.9078e+07	2.16825e+07	225629	41126.6	51978.1	1.04697e+07	1.10273e+07	1.12984e+07
PC 19:0_18:1	C45 H88 N O8 P	801.625	9.69		868589	799088	672369	661699	3.51358e+06	3.37857e+06	2.86248e+06	3.33782e+06	200311		44917.7	12904.2	1.75875e+06	1.10059e+06	1.86626e+06	1.67575e+06	17840.8			1.6126e+06	1.68018e+06	363006
PE 38:4	C43 H78 N O8 P	767.545	6.89		1.06656e+06	972025	966220	726835	981582	873021	632377	1.03264e+06	2.06548e+06	2.42361e+06	2.4433e+06	2.03411e+06	1.17091e+06	812183	1.17632e+06	1.57819e+06	962353			455979	623061	1.16663e+06
PI 16:0_16:1	C41 H77 O13 P	808.51	6.71		109659	223222	158146	66446.8	2.55581e+06	4.05582e+06	374575	3.27478e+06	20495.2	7054.68			214037	254398	688723	222089				669112	665899	674329
PC 19:0_18:1	C45 H88 N O8 P	801.625	9.48		1.18829e+06	78927.5	31239.6	868337	3.80232e+06	3.60229e+06	3.59871e+06	3.72222e+06	44447	24091.1	5813.51	8222.65	2.31943e+06	2.25395e+06	1.89561e+06	2.10763e+06				1.57328e+06	1.70687e+06	621875
EtherPE 16:1e_17:0	C38 H76 N O7 P	689.536	9.29		78012.2	108373	65030.8	23529.8	1.84552e+06	1.8769e+06	1.57223e+06	1.85361e+06	105621	94717.8	109846	106947	1.33248e+06	1.33804e+06	1.04579e+06	1.32973e+06	20240			906455	819407	814708
PE 19:0_18:1	C42 H82 N O8 P	759.578	9.78			130149	63707.9	100562	3.7716e+06	4.79848e+06	4.09539e+06	5.84127e+06	15846.2			11951.2	2.1302e+06	4.67455e+06	2.60752e+06	4.47432e+06	9650.28			2.41464e+06	2.19052e+06	1.55915e+06
PE 18:0_20:2	C43 H82 N O8 P	771.578	9.7		694548	881840	1.15252e+06	377462	4.53047e+06	5.4608e+06	2.74477e+06	4.74035e+06	1.08968e+06	1.30199e+06	924399	969732	3.40065e+06	4.00599e+06	4.4551e+06	3.74627e+06
Cer_NDS d35:0	C35 H71 N O3	553.543	9.16		60232.3	48901.8	31619.9	22205.6	2.88249e+06	3.15239e+06	2.41545e+06	2.94646e+06	61232.6	57144.1	53766.7	32550.1	2.29739e+06	2.82035e+06	2.2629e+06	2.23685e+06	14954.1			1.332e+06	1.37022e+06	1.3422e+06
PC 40:6	C48 H84 N O8 P	833.594	7.33		133824								3.13552e+06	3.73091e+06	3.51743e+06	3.08627e+06					529095			1.13927e+06	1.29631e+06	827858
PI 17:0_18:2	C44 H81 O13 P	848.542	7.35		10256.1	162853	52739.6	328914					1.80929e+06	2.8414e+06	735249	2.09575e+06	500685	555045	1.87959e+06	400220	239080		14625.3	684698	782293	750385
PI 17:0_20:4	C46 H81 O13 P	872.542	7.17		760747	1.74501e+06	961423	953960	1.17227e+06	1.79098e+06	417990	1.41241e+06	819329	1.02366e+06	312099	817158	510686	507159	1.09214e+06	514091	82549.1			679999	819070	855659
EtherPE 18:2e_24:1	C47 H90 N O7 P	811.646	11.43		434382	450846	392289	313887	2.61872e+06	2.63165e+06	1.70174e+06	2.62007e+06	351634	503541	379103	374797	1.14103e+06	1.18512e+06	1.37259e+06	1.27271e+06	44725.2	34886.5	36772.4	1.15414e+06	1.2192e+06	1.09488e+06
PC 16:0_22:4	C46 H84 N O8 P	809.594	8.05		3.91865e+06	3.67151e+06	1.58579e+06	2.82954e+06	453313	152840	262839	18339.1	1.50475e+06	2.15483e+06	2.26498e+06	1.99679e+06					610065			764744	1.67029e+06	1.63762e+06
PG 18:1_20:3	C44 H79 O10 P	798.54	6.69		272648	73595.5	231978	214383	1.14603e+06	1.59878e+06	457218	7.28929e+06	281935	399899	48219	12142.6	4.9571e+06	5.47465e+06	7.22012e+06	5.86481e+06
EtherPC 14:0e_22:5	C44 H80 N O7 P	765.567	7.8		3.21812e+06	2.48314e+06	2.65489e+06	3.14466e+06	106508	38397.1	71808.3	72381.4	3.11703e+06	3.20246e+06	4.1426e+06	4.08836e+06	140849	137862	98159.9	255129	1.0605e+06			1.3135e+06	1.30852e+06	1.49277e+06
PG 18:2_20:4	C44 H75 O10 P	794.509	5.68		128153	140611	165361	163693	211996	169694		145552	1.56511e+06	2.11471e+06	1.75072e+06	1.84967e+06	93664.1	202673	237977	147903	312507			460625	446033	502019
PE 16:0_18:1	C39 H76 N O8 P	717.534	7.43		612751	481335	449253	345480	3.60779e+06	1.6254e+06	3.39078e+06	3.25555e+06	35318	80966.6	107589	53800.9	1.19633e+06	1.95332e+06	531840	1.9039e+06	19259.2			1.04967e+06	1.26619e+06	1.46885e+06
LPC 16:0/0:0	C24 H50 N O7 P	495.333	2.44		523706	453765	444798	352098	1.56391e+06	1.72831e+06	1.29308e+06	1.54013e+06	265951	387835	330797	402018	1.08527e+06	1.07212e+06	1.17252e+06	1.15741e+06	58249.3			712368	773953	741905
PC 18:0_22:6	C48 H84 N O8 P	833.588	8.04		2.01141e+06	1.56624e+06	1.66334e+06	1.32186e+06	1.19357e+06	797511	799109	865689	567452	716488	707591	537507	850293	1.38496e+06	222157	1.38345e+06	198244			1.19339e+06	994117	664476
PE 20:0_18:1	C43 H84 N O8 P	773.593	10.32		708948	775673	606855	492009	5.16884e+06	1.69436e+06	2.83499e+06	2.79442e+06	601289	799403	642988	337072	2.3639e+06	2.42661e+06	2.7788e+06	2.0184e+06	49755.5			1.62854e+06	1.83693e+06	1.64817e+06
FA 20:1	C20 H38 O2	310.287	5.14		66962.9	51698.7	43791.5	41105.3	1.02476e+06	1.20542e+06	758439	951304	32201	31818.4	26344	27632.5	1.26724e+06	1.63986e+06	1.5892e+06	1.39174e+06				483943	508981	521260
SM d36:1	C41 H83 N2 O6 P	730.599	8.4		2.20568e+06	2.24877e+06	2.01825e+06	1.74625e+06	494100	551172	405284	460798	2.34735e+06	2.90056e+06	2.64741e+06	2.36352e+06	560852	489943	578699	579354	759148			926183	1.01179e+06	1.09332e+06
PC 20:2_20:4	C48 H84 N O8 P	833.593	7.46		2.72006e+06	1.31811e+06	2.46997e+06	1.62425e+06	911436	860175	598911	587242	2.80992e+06	3.39161e+06	3.07785e+06	2.70297e+06	408289	1.03493e+06	755748	541478	545646			632708	1.16776e+06	506254
HexCer_NDS d22:0_18:1	C46 H89 N O8	783.659	10.43		2.04228e+06	2.17913e+06	1.73981e+06	1.50526e+06	4.92985e+06	5.63628e+06	4.01771e+06	4.84673e+06	1.32006e+06	1.74368e+06	1.43212e+06	1.43737e+06	3.84198e+06	4.21499e+06	4.14128e+06	4.30739e+06	224115			2.67885e+06	2.86152e+06	2.83149e+06
PE 20:0_18:1	C43 H84 N O8 P	773.592	9.29		723458	857861	551287	654265	1.7749e+06	1.34957e+06	1.3866e+06	1.71502e+06	217286	284920	302682	183275	1.35482e+06	1.12766e+06	1.71196e+06	924846	66609.9			960803	1.04907e+06	460067
PG 15:0_18:1	C39 H75 O10 P	734.516	6.65			44679.3			951819	474498	1.12864e+06	599865					469504	641408	769258	453233				604335	350010	456736
EtherPC 18:1e_20:4	C46 H84 N O7 P	793.598	7.97		1.35051e+06	1.30524e+06	1.08352e+06	1.24186e+06	936703	928189	881287	733212	595363	1.07617e+06	1.08445e+06	1.21011e+06	605074	1.0051e+06	881177	711537	196619			919848	896310	833710
SHexCer d40:1	C46 H89 N O11 S	863.616	9.21		15044			7358.02	166703	1.84359e+06	304880	1.29514e+06	9406.51				917313	954814	1.35093e+06	1.05196e+06				608942	685828	722232
EtherPE 16:1e_21:1	C42 H82 N O7 P	743.583	10.38		235651	51444	128908	168747	2.52457e+06	2.35249e+06	1.47013e+06	2.42824e+06	192268	103282	138082	63861.4	1.03897e+06	1.17928e+06	1.30056e+06	1.36415e+06	18457			734982	710922	814836
PS 40:4	C46 H82 N O10 P	839.567	8.71		409702	7.72311e+06	3.47841e+06	2.64589e+06	102614	58174.8		52685	3.76618e+06	6.08941e+06		4.55062e+06		3855.91	31427.4					1.45908e+06	1.08153e+06	1.41877e+06
PC 17:0_20:4	C45 H82 N O8 P	795.572	7.88		3.14867e+06	2.85529e+06	2.83084e+06	2.34716e+06	1.82424e+06	1.51709e+06	3.44794e+06	31576.7	1.15202e+06	1.54856e+06	1.49262e+06	1.11575e+06	492891	734666	242260	809643	168586			1.07641e+06	2.02542e+06	1.0069e+06
PE 17:0_20:4	C42 H76 N O8 P	753.531	8.13		1.25937e+06	1.42342e+06	1.21334e+06	834021	1.23178e+06	1.2455e+06	888006	1.28498e+06	628912	757083	656777	492140	732308	830100	737892	798251	132649			708414	757909	814338
PG 16:1_22:6	C44 H73 O10 P	792.494	5.33		143213	140243	142837	125153	1.49617e+06	1.5868e+06	1.0635e+06	1.44109e+06	40413.2				1.0494e+06	1.0985e+06	1.28333e+06	1.18152e+06				582524	594672	587249
PI 36:1	C45 H85 O13 P	864.573	8.79				26084.9	6584.83	1.91418e+06	4.35843e+06	225914	2.68236e+06	19751	17559.8	21119.3	38754.4	288439	303008	793947	198932	30904			729016	572500	755371
EtherPE 18:2e_19:1	C42 H80 N O7 P	741.567	9.46						1.02701e+06	1.01627e+06	1.30548e+06	1.53846e+06					1.83091e+06	1.81338e+06	1.84555e+06	1.90292e+06	73753.3			765811	878653	895405
PI 18:1_19:2	C46 H83 O13 P	874.557	7.54		281451	195245			2.54935e+06	3.8546e+06	514717	3.10421e+06	62350.1	8588.94	46540.7	39658.5	141242	244538	1.25608e+06	204091				756986	587846	515298
PE 20:2_22:4	C47 H82 N O8 P	819.577	8.4		414046		306018	226658	83051.6		1.14112e+06		2.55784e+06	4.8309e+06	2.72314e+06	2.69349e+06		3069.12		215716	251716			1.04931e+06	3.14607e+06	2.90591e+06
Cer_NDS d38:1	C38 H75 N O3	593.575	9.65		35553				2.35124e+06	2.31576e+06	1.97307e+06	2.38282e+06					2.11522e+06	2.41212e+06	2.02497e+06	2.24571e+06				898093	998458	980069
SM d41:1	C46 H93 N2 O6 P	800.677	10.02		7088.17	23296.8	13418.2	89527.2	2.29222e+06	1.76003e+06	1.72636e+06	1.67719e+06	62526	66554.8	137362	20614.6	2.03022e+06	2.16052e+06	1.92026e+06	2.42496e+06	13329.8			1.16148e+06	1.23033e+06	1.02619e+06
EtherPC 14:0e_20:5	C42 H76 N O7 P	737.531	7.27		28718.9		5269.75	46858.6	86674.7	25634.7		20114.9							14539.6	75274				15847.5
PE 19:1_18:2	C42 H78 N O8 P	755.547	8.38		7.24075e+06	6.82995e+06	5.89275e+06	4.81119e+06	4.68052e+06	6.19299e+06	2.82508e+06	4.94861e+06	3.31303e+06	4.13675e+06	3.69036e+06	3.64775e+06	3.83359e+06	3.79101e+06	3.92995e+06	3.9461e+06	433071			4.23853e+06	4.31336e+06	4.45049e+06
PI 18:1_22:6	C49 H81 O13 P	908.541	6.49		239568	596742	257629	326635	1.88813e+06	2.68917e+06	354761	1.97846e+06	13095.6	61546.9		69080.7	220207	226775	734327	201015				486853	453898	394213
PI 17:1_18:1	C44 H81 O13 P	848.541	7.19		109162	447067	113289	254946	2.54925e+06	4.07934e+06	553763	2.98835e+06	8411.3	194041	127166	94764.9	383444	123853	845095	158695			14790.1	543866	599372	519188
SM d40:2	C45 H89 N2 O6 P	784.646	9.22		1.08202e+06	972247	861499	714256	687297	721062	566356	648889	971436	1.06516e+06	1.11509e+06	1.05242e+06	862757	825347	895364	888966	296805			713606	754504	864748
PI 16:0_22:4	C47 H83 O13 P	886.557	7.37		848044	1.3112e+06	732019	764961	1.50514e+06	4.43323e+06	272814	3.30589e+06	340959	205986	82742.4	404840	538959		1.45909e+06	488924	28079.6			541379	479682	1.03971e+06
PC 18:2_22:6	C48 H80 N O8 P	829.562	6.43		391775	485204	406106	306454	41549.7	84808.3	87223.5	48560.5	1.36547e+06	1.72508e+06	1.52812e+06	1.20455e+06	1.35644e+06	1.42302e+06	1.25844e+06	1.4459e+06	301019			708837	770283	794339
PC 18:0_22:5	C48 H86 N O8 P	835.609	8.33		2.86336e+06	2.91104e+06	2.86084e+06	2.32181e+06	1.20024e+06	1.0281e+06	933577	1.08874e+06	1.26719e+06	972076	1.55406e+06	1.40751e+06	566985	757866	127431	809814	420428			951192	1.25127e+06	1.28886e+06
EtherPC 16:0e_16:0	C40 H82 N O7 P	719.583	8.91		667191	549065	514330	445131	627501	950277	892627	649743	357072	414654	489023	412731	1.19392e+06	1.53444e+06	1.43084e+06	1.5789e+06	120025			732186	795145	833813
SM d40:1	C45 H91 N2 O6 P	786.661	9.6		29644.5	45639.9	42902	55375	1.84949e+06	1.78564e+06	1.73639e+06	1.79396e+06	32674.4	32275.3	9351.23	38534.2	1.84699e+06	1.89008e+06	1.87425e+06	1.87636e+06				930039	945760	982831
EtherPE 18:1e_19:2	C42 H80 N O7 P	741.568	9.81						1.03423e+06	1.2764e+06	894739	1.05913e+06					829886	862552	444990	900208				256864	488776	515567
PE 16:1_17:1	C38 H72 N O8 P	701.5	7.24		45117.9	42131.2	16181.2	19396.4	1.85171e+06	1.61239e+06	1.3837e+06	1.85977e+06		15957.5			474487	500978	603950	498971				539165	535852	495692
CL 68:4	C77 H142 O17 P2	1400.97	13.73			97511.9	126753		9.28411e+06	1.32732e+07	1.78074e+06	1.09342e+07	69228.3	19068.6			191446	130705	2.26514e+06	725764					1.19024e+06	2.301e+06
PI 18:0_18:3	C45 H81 O13 P	860.542	7.4		68020.2	245315	202360	147174	1.36773e+06	2.87203e+06	299678	1.88076e+06	666589	981350	221875	706702	382927	293693	1.06134e+06	345730	48543.8			508866	602754	529286
PI 33:0	C42 H81 O13 P	824.542	7.82		103433	199521	29150.1	143218	1.42793e+06	2.77617e+06	380354	1.8828e+06	81580.7	85543.1		56313.8	167823	135418	587332	223406				351147	518733	345151
PG 20:4_22:6	C48 H75 O10 P	842.51	5.35		973900	989940	799554	824534	31458.5	38978.4	18572.6	31315.1	563881	798089	655412	744062	14271.7	56931	28518.6	60503.3	116002			418828	438674	453407
SM d38:1	C43 H87 N2 O6 P	758.63	9.33		831517	811465	757902	684202	587333	748365	587641	275674	739003	936471	906769	873269	658532	756363	651512	761912	218973			517979	598603	643683
PE 17:0_18:0	C40 H80 N O8 P	733.562	9.71		78631.1	92226.3		21993.5	188575	1.82046e+06	694869	1.79705e+06	6735.94	47380.1		13398	831919	927241	1.45438e+06	1.11165e+06	15635			392949	293694	37360.3
Cer_AS d18:1_24:1	C42 H81 N O4	663.616	10.61		37758.6				1.46732e+06	1.90019e+06	1.76593e+06	1.47816e+06	24146.9	23793.3			1.90831e+06	2.10996e+06	1.8004e+06	2.10362e+06				872382	785452	862779
PG 18:1_20:4	C44 H77 O10 P	796.525	6.29		438104	452781	291967	355047	619171	565771	355357	421377	196859	343910	223245	481938	166826	453002	289270	321849	29989.3			275724	261753	361559
EtherPE 18:2e_22:3	C45 H82 N O7 P	779.583	9.17		217907	212939	568774	239990	2.16943e+06	1.69513e+06	1.70777e+06	1.47263e+06	312549	222307	193342	18691	15681.5		68915.4	46683.7	20387.6			588735	552022	801004
PG 22:4_22:6	C50 H79 O10 P	870.541	5.89		1.07893e+06	1.15414e+06	950947	1.02252e+06	44655.8	41305.6	22883.9	19521.3	342060	428323	379567	489092	85211		93400.8	75601.5	62039			385842	392562	389699
FA 17:1	C17 H32 O2	268.24	4		22848.4		17480	6215.07	359093	402630	261390	327739		11792.2		8693.64	475575	610892	575557	520210				191878	200518	198624
PI 37:2	C46 H85 O13 P	876.573	8.23		26825.6	167609	30689.8		1.66984e+06	2.9017e+06	311102	2.11424e+06	560717	716684	249104	591335	416480	405694	1.22514e+06	438377				505114	467686	542150
SM d44:1	C49 H99 N2 O6 P	842.724	11.77		90591.6	110576	68466.3	72321.2	1.4404e+06	1.88449e+06	981867	1.55565e+06	99703.5	143275	108414	105261	1.27635e+06	1.46641e+06	1.21988e+06	1.17522e+06	25814.2			875925	805168	860085
PE 16:1_16:1	C37 H70 N O8 P	687.484	6.8						2.91705e+06	2.61203e+06	1.96072e+06	3.00988e+06			21697.4		469602	512912	489374	544587				685213	754691	811063
PE 24:0_18:1	C47 H92 N O8 P	829.656	11.85		567290	682796	529558	490127	845163	871460	501300	1.00339e+06	576454	770159	556134	764213	678193	726135	885172	743865	100027			521763	537312	512778
PE 36:4	C41 H74 N O8 P	739.515	7.42		7.63399e+06	6.81692e+06	6.10447e+06	4.09165e+06	1.24495e+07	1.29372e+07	9.9442e+06	1.17342e+07	4.91984e+06	5.89374e+06	4.88188e+06	3.85705e+06	1.50736e+07	1.6464e+07	1.67836e+07	1.41384e+07	434508			7.96447e+06	9.26405e+06	9.20459e+06
PC 18:0_20:5	C46 H82 N O8 P	807.577	7.75		3.45419e+06	2.56965e+06	2.88782e+06	2.51317e+06	1.17825e+06	1.02492e+06	943442	1.03108e+06	82726.8	514563	155981	97362.7	1.03672e+06	892102	1.33283e+06	988238	200700		19081.7	662974	805799	220003
PC 17:0_18:0	C43 H86 N O8 P	775.609	9.47		105452	238988	158516	189042	1.17504e+06	1.21329e+06	1.1574e+06	1.09338e+06		161747	145560	124664	726561	622806	642319	1.13041e+06	38091.8			537390	520192	552855
EtherPE 16:1e_19:2	C40 H76 N O7 P	713.536	8.92		32850.5				1.46436e+06	1.11406e+06	1.49504e+06	1.31706e+06					1.27312e+06	1.4176e+06	1.18918e+06	1.39605e+06				413891	488345	544376
PC 18:2_22:5	C48 H82 N O8 P	831.578	6.71		125017	58932.3	186532	88845.6	13034.7		5886.86	6337.64	1.48798e+06	1.73072e+06	1.62718e+06	1.46152e+06	620883	652177	586626	624545	398612			564849	570176	588075
EtherPC 16:0e_14:0	C38 H78 N O7 P	691.552	8.03			118627			2.61732e+06	1.53184e+06	2.04366e+06	2.47721e+06	109130	125862	113650	60353.4	1.62962e+06	1.76807e+06	2.00583e+06	1.38428e+06				1.55657e+06	1.63802e+06	1.64037e+06
SM d38:0	C43 H89 N2 O6 P	760.646	9.67		51613.9	246661	273057	89905.7	1.67859e+06	1.70362e+06	1.4596e+06	1.53717e+06	380211	465446	488558	423925	1.36613e+06	1.56221e+06	1.40049e+06	1.43246e+06	12330.9			864349	852026	897720
EtherPE 18:1e_20:3	C43 H80 N O7 P	753.567	9.71		265038	357525	225135	153505	1.01898e+06	1.14616e+06	845274	953950	119037	220967	204408	323759	680805	557145	828545	580568	36372.8			362416	221825	296268
PE 37:1	C42 H82 N O8 P	759.578	9.94		463775	321481	155003	204725	844878				174886	105806	226418	30850					56420.9					496416
PG 16:0_17:0	C39 H77 O10 P	736.525	7.37		6.4785e+06	6.21655e+06	5.23813e+06	4.00493e+06	5.50531e+06	5.62354e+06	4.29385e+06	5.7744e+06	3.06481e+06	3.51827e+06	3.07052e+06	895769	1.92496e+06	2.00764e+06	1.95591e+06	1.98044e+06	175246			3.44921e+06	3.87383e+06	3.31588e+06
SM d43:0	C48 H99 N2 O6 P	830.724	11.68						1.5413e+06	1.65793e+06	1.34436e+06	1.48139e+06					1.23042e+06	1.26936e+06	1.1483e+06	1.20212e+06				711742	790089	727271
LPC 18:0/0:0	C26 H54 N O7 P	523.364	3.64		994899	1.03989e+06	907965	726337	919585	1.04227e+06	689017	851838	738329	1.04921e+06	834267	883990	815529	837544	886398	839537	144066			750233	758003	789283
FA 22:4	C22 H36 O2	332.272	4.23		185877	142177	130189	109474	55640	67957.6	45360	55277.7	265620	331132	299982	380829	65796.3	81994.5	71213	66595.1	70533.4			149911	143922	149770
PG 18:1_22:5	C46 H79 O10 P	822.541	6.67		589715	332120	285176	379891	477322	625648	27720.5	534813	85782.3	219586	179248	183137	136951	345515	636166	478009	28491.8			377075	204978	344431
PC 40:5	C48 H86 N O8 P	835.608	8.08		1.20821e+06	1.37374e+06	1.17727e+06	883390	17854.3	221885	51604.6	110875	742270	918021	585496	669129	446636	231800	46920.8	209369				274489	611041	197717
PG 16:1_18:2	C40 H73 O10 P	744.494	5.66											45554.5	12343.4	66195.6	1.23316e+06	1.40268e+06	1.67879e+06	1.48931e+06				350288	263944	361904
Cer_ADS d42:0	C42 H85 N O4	667.648	11.25		187872	257392	205880	133282	7.91856e+07	8.33462e+07	6.11852e+07	7.84953e+07	41226.4	128848		144785	5.82232e+07	7.08352e+07	6.19779e+07	5.93141e+07	53514.2	76439.5	88260.3	2.56853e+07	2.67511e+07	2.72791e+07
PI 16:0_20:3	C45 H81 O13 P	860.541	7.08		43712.1	572029	433340	455266	4.62705e+06	6.47937e+06	2.29538e+06	5.22634e+06	1.09061e+06	1.43488e+06	531305	1.15327e+06	1.94571e+06	1.76136e+06	3.48144e+06	1.8471e+06	196063
EtherPE 18:0e_18:1	C41 H82 N O7 P	731.582	8.91		266632	174857	194757	205030	894761	864004	936167	847507	60769.9	56183.8	80569.7	60092.5	686674	425659	533250		17356				414421	27216.1
PC 40:3	C48 H90 N O8 P	839.64	9.37		431262	420278	358393	118719	573258	549502	490437	559196	695240	693411	630927	613091	1.87139e+06	1.95751e+06	1.86706e+06	1.99626e+06	112124			317965	1.23131e+06	292692
PG 17:1_22:6	C45 H75 O10 P	806.51	5.69		110136	113642	62053.7	77093.2	721447	763871	475915	676814		16553			571050	574236	667579	598684				269791	287371	292647
PI 16:0_16:1	C41 H77 O13 P	808.51	6.94		178376	431193	232730	31445.2	652935	625702	133534	778172	86668.9	129383	48708.5	66234.3	66218.9	133741	130435	50729.2				147876	239957	212863
EtherPE 38:4e	C43 H80 N O7 P	753.567	9.45		810349	1.18647e+06	725030	502989					481437	1.5086e+06	898193	666664					135290
CL 68:5	C77 H140 O17 P2	1398.96	13.3		4592.59	628707	429257	351344	4.30913e+06	5.68021e+06	956754	4.65273e+06		53979.6			1.47679e+06	1.62122e+06	5.14319e+06	1.65198e+06				763105	40136.5	1.82111e+06
SM d42:2	C47 H93 N2 O6 P	812.677	9.69		39431.8	27251.1	10113.4		666724	641002	655113	617117	341537	532608	369717	366849	2.16642e+06	2.29213e+06	2.3737e+06	2.06083e+06	88806.4			737063	697242	810360
PC 18:0_22:4	C48 H88 N O8 P	837.625	8.98		1.33037e+06	1.23119e+06	1.16727e+06	830577	182715	15496.9	28427.9	7006.84	912637	1.02943e+06	1.07826e+06	880302	4105.31	17056.8	28795.1	111435	261240			414832	519951	422232
PI 38:6	C47 H79 O13 P	882.525	6.09		207185	290279	385928	71632.8	281102	473020	150137	328935	1.62755e+06	2.15207e+06	687789	1.63264e+06	181949	251809	320553	63903	187872			459490	369397	473016
LPC 18:1/0:0	C26 H52 N O7 P	521.348	2.42		73385.6	62989	84707.8	76071.3	1.02835e+06	1.13005e+06	1.00312e+06	1.20242e+06	28181.3	40992	19805.1	38928.7	564805	619312	518912	626997				382423	407005	383493
Cer_NS d44:2	C44 H85 N O3	675.653	11.24						1.28261e+06	1.42671e+06	1.10883e+06	1.32131e+06					1.4342e+06	1.65705e+06	1.69587e+06	1.45245e+06				442458	541140	613695
SM d35:1	C40 H81 N2 O6 P	716.582	7.74		130778	130358	101745	99296.6	819424	817700	786912	877991					732436	699030	644698	906903	5029.9			434028	473908	456732
PG 15:0_18:1	C39 H75 O10 P	734.509	6.47		207168	173429	172810	109686	933968	1.10524e+06	634679	1.01659e+06	23769.6	59127.2	42705.9	18203	422709	426249	615025	474382				370121	352283	370637
PE 16:1_17:1	C38 H72 N O8 P	701.499	7.38		84717.3	100996	82970.6	56994.4	337480	53851.9	320605	364702	89887.4	131748	111010	80821.5	863037	972763	893141	908015	11832			342169	355217	356804
Cer_NS d41:2	C41 H79 N O3	633.606	10		397782	418464	339285	257721	731258	848466	710036	760608	299380	360903	324959	349281	1.11268e+06	1.43155e+06	1.27461e+06	1.08458e+06	24696.1			587113	657063	656856
PG 18:1_21:2	C45 H83 O10 P	814.571	7.77		37458.9	104154	33243.1	17505	1.61941e+06	1.63447e+06	756266	1.54139e+06	20809.7	36554.6	68351.4	51622.8	1.2923e+06	1.15255e+06	1.60407e+06	490135	7928.27		7946.6	233934	273085	255958
PE 18:1_18:2	C41 H76 N O8 P	741.531	8.08		2.93817e+07	2.97792e+07	2.67302e+07	2.38922e+07	1.57208e+07	1.77227e+07	9.48654e+06	1.61731e+07	3.32619e+07	4.37872e+07	2.49698e+07	3.70527e+07	1.68098e+07	1.72234e+07	3.59094e+07	1.41025e+07	4.25986e+06			2.41804e+07	2.2524e+07	1.34154e+07
PG 17:0_22:6	C45 H77 O10 P	808.525	6.25			28439.3	16197.4	22634.2	741901	835193	385337	717512	46655.5	75067.2	39707.5	25688.6	439592	373731	577795	461161				207392	219221	206819
LPC 18:1/0:0	C26 H52 N O7 P	521.348	2.63		367741	276988	312480	203396	738336	828141	524709	790743	89314	130790	86265.2	159375	686331	708303	759158	687379				379429	413411	427598
EtherPE 16:1e_20:3	C41 H76 N O7 P	725.536	8.82		487085	404792	482898	365018	379143	395157	953061	360550	422980	510221	326772	446673	770884	536531	454906	766376	102515			551470	584970	618508
PC 39:2	C47 H90 N O8 P	827.642	9.65		90100.9	143185	129556	139329	1.6197e+06	1.22307e+06	1.41523e+06	1.53764e+06	54866.1	52556.9	72353.3	92358.5	611447	637617	867624	992703				479616	714621	796513
EtherPC 16:0e_20:5	C44 H80 N O7 P	765.566	7.36		1.08805e+06	1.13879e+06	951008	831198	562838	586631	1.00618e+06	331602	505775	702627	36552.1	563583	1.54665e+06	1.34686e+06	1.24588e+06	1.56184e+06	203949			882676	50473.4	998462
PC 18:2_22:3	C48 H86 N O8 P	835.607	7.88		77535.5	127509	123926	66602.2					2.67389e+06	3.10711e+06	3.24037e+06	2.43891e+06					912224		29122.3	297497	363339	189689
PE 18:0_22:3	C45 H84 N O8 P	797.593	9.89		2.75193e+06	3.60187e+06	2.60835e+06	2.34038e+06	2.19018e+06	3.23562e+06	1.14588e+06	2.41928e+06	2.31979e+06	2.85702e+06	1.98848e+06	2.4856e+06	1.32e+06	1.45107e+06	1.66841e+06	1.27878e+06	414964			969469	982914	1.04521e+06
PS 18:1_18:2	C42 H76 N O10 P	785.52	7.61			64884.7		12697.8	378190	285534	48432.5	551608	343451	837239	100697	163992	61454		287875	91672				336005	82723.2	322166
FA 20:2	C20 H36 O2	308.272	4.64		24821.5	34271.5	24730.9	12573.6	313610	369659	258049	265006					248012	347060	291669	277296				136424	146128	145303
PG 20:3_22:6	C48 H77 O10 P	844.525	5.48		82975.4	86938.4	62453	54803.7	437310	369590	307944	412744	36150.9	65659.5		48692	441547	476855	571468	545426				265565	204031	175198
LPE 18:1	C23 H46 N O7 P	479.301	2.73		94952.5	74921.6	62843.8	51564	737616	817614	448422	721900	15880.4	33564.2	29804.3	34463	96419.1	46336.4	136384	219697				151133	223414	218704
PE 16:1_22:6	C43 H72 N O8 P	761.5	6.49		424942	434186	370510	254587	591385	509664	358684	468879	65830.6	225167	94282.4	136843	221095	197575	175163	203891	13852.7			147560	166565	140403
PG 36:2	C42 H79 O10 P	774.545	7.55			8653.17	33450							129978	229438	44572.3	230580	92540.2	227020	392424	9514.44			9352.59
PE 18:2_22:2	C45 H82 N O8 P	795.578	7.75		721543	767394	615799	509034			4970.87	31524.7	997741	1.16746e+06	1.19107e+06	922811	26024.2	354870	34754.3	350219	244167			453477	229247	424735
PC 15:0_16:1	C39 H76 N O8 P	717.533	6.74			96394	9627.48	8869.76	784380	860087	880585	691092	6978.14	4840.05	7071.03	7357.25	592495	581015	388760	426667				311285	325960	371964
SM d35:0	C40 H83 N2 O6 P	718.598	8.26		29586.4	60398.4	83537.8	67392.8	695406	702695	577909	650419	109567	131657	119717	65212.7	577729	592639	588533	591025	28982.4			239380	349924	380058
PI 19:1_20:4	C48 H83 O13 P	898.557	7.18		486137	771663	473743	388044	740069	1.67846e+06	259479	1.30763e+06	100329	152308	18943.1	81238.4	174044	300085	616166	184883	21556.2		19610.6	382905	476721	349467
CL 70:5	C79 H144 O17 P2	1426.99	13.79		88053.4	449299	142456		2.97082e+06	4.41361e+06	623745	3.45247e+06		274519	99778.4	44898.8	223303	176680	1.29988e+06	134631				621360	384448	429759
Cer_NDS d16:0_23:1	C39 H77 N O3	607.59	10		72081.3	118219	97851.1	40121.1	1.05676e+06	910189	805403	1.03766e+06	65756.5	64110.7	75762.4	92060.7	738954	723929	749521	714977				469781	432917	483321
Cer_NDS d18:0_18:0	C36 H73 N O3	567.559	9.64		306326	113458	135149	77033.8	7.36989e+06	7.89677e+06	5.68691e+06	7.05598e+06	78092.6	93410.9	111956	96118.7	4.85627e+06	6.38675e+06	5.57755e+06	4.73068e+06	14899.1			2.25591e+06	2.42072e+06	2.41099e+06
EtherPE 16:0e_17:0	C38 H78 N O7 P	691.551	9.46		557240	588824	486235	477447	1.1481e+06	1.56867e+06	1.10906e+06	1.29442e+06	484236	645134	552408	585734	1.09315e+06	1.04328e+06	1.17127e+06	781667	125728			872378	918364	789711
PI 19:0_20:4	C48 H85 O13 P	900.573	8.07		382465	781819	387768	448831	518861	1.09058e+06	114800	597047	281747	417644	108741	385537	208711	126530	660395	154665	31243.8			255861	371416	309596
PG 17:1_18:2	C41 H75 O10 P	758.51	6.06		8375.68				17149.4				10297.3		13965.4	21512.4	860790	920814	1.13411e+06	971415				239424	239772	243385
PG 20:3_22:6	C48 H77 O10 P	844.525	5.67		484060	411455	427761	339985					384467	477291	416293	502858	4921.89	31087.5	39158.8	142162	61146			199206	219139	170680
Cer_NDS d17:0_16:0	C33 H67 N O3	525.512	8.19					13479.8	7.09176e+06	7.06588e+06	5.96065e+06	7.09769e+06	10974.5		18877.9	17772.2	4.20172e+06	5.12037e+06	4.3708e+06	4.8366e+06				2.69905e+06	2.01947e+06	2.9466e+06
PC 18:0_20:3	C46 H86 N O8 P	811.609	8.73		4.47928e+06	4.02569e+06	4.07463e+06	3.70277e+06	1.49278e+06	1.5037e+06	1.47326e+06	1.45923e+06	2.2499e+06	2.56374e+06	2.76763e+06	2.23005e+06	1.64035e+06	1.73728e+06	1.49372e+06	1.77247e+06	787818
FA 19:1	C19 H36 O2	296.272	4.73						218212	273414	180407	205046					267364	309492	316537	271969				114189	119150	112473
EtherPE 14:1e_20:4	C39 H70 N O7 P	695.489	6.94		190322	170151	87106.8	101516	112675	125106	103687	90568.1	371668	539975	512546	386104	114457	142957	69104.6	165840	64340.6			223461	231343	128127
CL 70:6	C79 H142 O17 P2	1424.97	13.39		509306	864515	569955	503833	1.00613e+06	1.37322e+06	242345	1.09004e+06	710414	959388	299272	765536	1.32702e+06	1.23999e+06	4.87395e+06	1.44277e+06				442586	150557	533891
PI 39:3	C48 H87 O13 P	902.588	8.52		258220	517646	266764	298667	904547	1.6254e+06	147632	991377	69403.2	89217.4	42598.5	118100	170727	168899	424880	76871.3				188252	211000	272655
PS 39:3	C45 H82 N O10 P	827.567	8.83		206174	1.13062e+06	364841	223375	47617.8	85684.3		120938	690819	681796	36862.3	584666		24843.3	17982					181362	15087.1	194504
PE 16:0_18:0	C39 H78 N O8 P	719.546	9.5		630830	632153	448736	494579				12008.8	461086	490800	590178	615812	98262.4	378474		96673	116853			147613	19140.3	203827
EtherPE 16:1e_15:0	C36 H72 N O7 P	661.505	8.37		43180.6	36521.3	24121.4	17431.9	835217	753203	629446	835744	26101.7	30205.8	27691.4	21335.2	371817	402087	398707	425279				256024	304145	275293
PI 40:3	C49 H89 O13 P	916.604	8.63		5133.32				2.0239e+06	3.6364e+06	358372	3.00155e+06	12686	51466.6	14583.5	12380.4	113968	100665	283100	58188.8	64692.1			219389	465240	501013
LPE 16:0	C21 H44 N O7 P	453.286	2.52		53857	41954.8	46735.3	38796.6	506763	622796	300251	524699	21325.6	24162.6	32256.9	28004.2	107658	111511	163878	110508				148233	158118	169801
CL 68:7	C77 H136 O17 P2	1394.92	13.22			18874.3			4.21754e+06	4.61439e+06	1.08967e+06	4.32665e+06						21805.8	67878.1	92283.4				97818.1	55834.7	347747
PC 18:2_22:2	C48 H88 N O8 P	837.611	8.59								13625	9841.24	1.11496e+06	1.56702e+06	1.26427e+06	1.40384e+06	800259	882313	911481	683396	419819			106819	91754.3	289296
Cer_AS d18:1_16:0	C34 H67 N O4	553.507	7.97		492541	265515	281480	232257	436871	623568	869114	661643	101416	189270	305492	152710	862716	873825	427677	658200	334677		285029	436767	389904	410950
HexCer_NDS d34:2	C40 H75 N O8	697.548	6.93		694356	657535	561150	394513	529908	526607	519451	481384	200281	207959	229931	195612	479849	558856	318666	557323	67341.7			458832	464200	252360
PE 16:0_18:0	C39 H78 N O8 P	719.546	8.31		948295	660429	667831	583288	4.77817e+06	3.15063e+06	3.68636e+06	4.4941e+06	535365	610754	656224	513710	67149.5	1.49768e+06	820234	1.53781e+06	187096			174354	1.79543e+06	1.75707e+06
SM d39:0	C44 H91 N2 O6 P	774.662	10.11			23982.3	32090.3	19206.5	751140	912813	489491	613642	55606.3	16692.1	20354.7	15041.4	517144	794503	694108	787424				346044	380751	420147
Cer_NDS d38:1	C38 H75 N O3	593.575	9.65						2.35436e+06	2.31576e+06	1.55048e+06	2.38282e+06					2.12085e+06	2.41212e+06	2.02497e+06	2.25123e+06				898093	998458	980069
PE 18:1_18:2	C41 H76 N O8 P	741.531	6.72		109665	97199.5	91420.5	53879.7	51378.5		50221.7	25944.7		20076.1	175734	98910.1	704644	877580	724009	827790	4627.63			221819	106275	141306
Cer_NP t18:0_24:1	C42 H83 N O4	665.632	10.5		280562	342609	281462	145539	1.69928e+07	1.73484e+07	1.41726e+07	1.70553e+07	297641	467679	220749	340105	2.11845e+07	2.66765e+07	2.33013e+07	2.26602e+07	85723.3	71071.6	68691.1	7.70913e+06	8.19891e+06	7.99464e+06
PC 18:0_18:1	C44 H86 N O8 P	787.608	8.17		7342.42	8254.87			264092	8474.74	372910	510229	226273	419746	401089	313226	6.49546e+06	7.44279e+06	7.01462e+06	6.72389e+06	55023.7			1.79483e+06	1.91502e+06	1.64871e+06
CL 64:4	C73 H134 O17 P2	1344.91	12.77						4.35197e+06	5.05782e+06	1.07917e+06	4.69321e+06					312622	339925	860880	320076					341105	561908
EtherPE 16:1e_16:0	C37 H74 N O7 P	675.52	9.06		528603	571665	538005	401904	69867.5		58196.5	80296.1	447139	538692	516538	517066	211968	217671	210213	282983	121127			236590	272712	297217
PC 42:6	C50 H88 N O8 P	861.62	8.16			6105.83				9171.77	6946.45		1.56878e+06	1.87218e+06	1.6346e+06	1.42858e+06	20926.2	11680.2	24441.2	26507.3	456774			197454	361885	420731
PC 18:2_16:3	C42 H74 N O8 P	751.515	5.82		171121	109436	113820	82688.4	264641	155692	226805	207535	368431	499253	338500	326080	251894	297575	512663	232374	65706.1			261239	221974	257751
PI 19:0_18:1	C46 H87 O13 P	878.588	8.95		16641.4	49105.9		30842.9	1.21779e+06	2.31171e+06	96612.5	1.66494e+06	13450.2				77271.6	96540.1	291462	56807.7				163746	90284.9	309990
EtherPE 36:5e	C41 H74 N O7 P	723.52	7.85		1.42689e+06			828346	1.17955e+06	628234	962470	1.01462e+06	893554		1.09361e+06	1.0199e+06	699889		50693.4		395517			1.03293e+06	789679	1.12226e+06
LPC 18:2/0:0	C26 H50 N O7 P	519.333	1.73						15200.4	30153.5		39617.9	129598	209541	165109	197830	766669	862912	727934	852023				196523	215367	202235
Cer_NS d18:1_24:2	C42 H79 N O3	645.606	9.69						306368	343094	298342	281335					1.01221e+06	1.10358e+06	967792	970121				295725	272473	323981
PE 19:0_18:1	C42 H82 N O8 P	759.579	8.37		5.20009e+07	8500.69	4.51745e+07	5784.74	695236	9.66105e+07	8.89448e+07	9.34237e+07	1.35277e+07	1.59197e+07	1.512e+07	13313.7	6.42365e+07	6.51758e+07	6.19725e+07	6.46757e+07	4.61772e+06			5.54547e+07	21229.9	5.88579e+07
PC 18:2_20:5	C46 H78 N O8 P	803.546	6.09		46264.6	106030	124979	131391	44776.8	57253.5	14882.3		406163	500902	496729	371184	391267	442519	375482	348851	95189.7			165638	173395	43901.7
GM3 d40:1	C63 H116 N2 O21	1236.81	9.21		710754	1.14321e+06	819526	818929					1.35886e+06	1.55809e+06	770252	1.4116e+06					353770			356222	380444	358428
PI 18:2_18:2	C45 H79 O13 P	858.525	6.49			15123.1	6583.52	22872.6				67434.4	300074	1.45752e+06	538093	1.00632e+06	962715	1.05655e+06	1.35289e+06	1.01964e+06	75496.6			578362	659330	737794
SHexCer d39:0	C45 H89 N O11 S	851.622	9.09		22625.7	80557.1	157863	110995	2.6751e+06	4.25412e+06	1.49341e+06	3.11133e+06	97047.6	47237.2	4228.58	57235.7	1.00916e+06	1.11319e+06	1.14908e+06	984209	26217.6			1.29105e+06	1.29807e+06	1.14784e+06
PG 44:9	C50 H81 O10 P	872.557	6.5		362007	463856	228036	301482		8945.29		8510.59	147115	175829	105870	182989				8216.87				102808	149054	104893
FA 17:0	C17 H34 O2	270.256	4.68		28795.8	19593.4	13597.6	18666	134629	147734	97016.9	121255	23270.7	23244.9	18241.2	23018.4	145223	190606	170067	151069				82751	89870.4	84211.6
PE 34:2	C39 H74 N O8 P	715.515	6.62		141138	118113	4843.66	66510.6	291519	267665	208166	481660	107605	123989	84644.8	86995.4	261225	148113	270391	634125	26588.7			117432	409829	126032
PE 24:1_20:4	C49 H88 N O8 P	849.625	10.22		187774	112433	62456.8	50126.5	206031	185726	113503	237271	129341	64522.3	116664	130139	111840	117712	172552	180922	20703.3			150786	116570	101516
Cer_NDS d18:0_14:0	C32 H65 N O3	511.497	7.7		38078.4	32842.6	32088.4	38700.1	4.38323e+06	4.3945e+06	3.83261e+06	4.46571e+06	31255.2	33192.9	34962.7	27348	3.14888e+06	3.80997e+06	2.90993e+06	3.41156e+06		28094.6	10381.2	1.7849e+06	1.84994e+06	1.88409e+06
PG 16:1_16:1	C38 H71 O10 P	718.478	5.5						409764	433539	310987	397380					314970	333571	408627	344912				152108	172636	182144
Cer_NP t18:0_16:0	C34 H69 N O4	555.523	7.79		295602	176796	261586	187019	2.5741e+06	2.75162e+06	2.43077e+06	2.77046e+06	166395	203911	240890	180255	2.45932e+06	2.99123e+06	2.37208e+06	2.76578e+06	150289	94465.6	80221.5	1.39242e+06	1.50687e+06	1.48668e+06
Cer_NS d18:1_18:0	C36 H71 N O3	565.543	9.33		1.26261e+06	999534	930366	600931	3.28838e+06	3.7298e+06	3.27854e+06	3.51165e+06	386632	604017	594571	286432	3.04841e+06	3.59123e+06	3.29474e+06	3.48404e+06	16945.8	28327.3		1.83002e+06	1.97847e+06	1.96318e+06
Cer_NDS d16:0_20:1	C36 H71 N O3	565.543	8.73		27521.6	17379		17277.2	634759	597343	594963	615778	10970.8	10197.7	13272.1	23061.2	688644	713608	631352	639380	34889.5		7266.05	312089	379511	384146
PC 20:3_22:6	C50 H82 N O8 P	855.578	6.52		587349	550034	529164	504161	23421.1		15211.9	74507.5	226238	212898	126726	176526	7690.42	25330.2	8890.88	32955.5	48027.5			190194	154000	186133
PC 20:2_22:6	C50 H84 N O8 P	857.593	7.16		488569	323871	357431	245423	13581.5		12775.3	26317.8	999479	577623	576858	885303		225274		165853	192283			161415	458233	193604
PC 18:2_24:2	C50 H92 N O8 P	865.655	9.45			63963.3	71219.7		6058.24	640324	11481	681590	657696	1.1195e+06	757669	650775	853865	515978	1.13833e+06	523430	126658			473913	377869	266082
CL 66:5	C75 H136 O17 P2	1370.93	12.82						2.20807e+06	2.5527e+06	172346	2.46559e+06					930955	858298	2.27615e+06	958718				688499	549068	161607
Cer_NS d18:1_16:0	C34 H67 N O3	537.512	7.78		16544.3		62523.9	65248.4	2.07619e+06	2.21812e+06	1.9611e+06	2.21928e+06	27871.3	56932.8		57180.4	2.0941e+06	2.72141e+06	2.01059e+06	2.35323e+06		19496	22490.4	1.16627e+06	1.25849e+06	1.21337e+06
CL 70:4	C79 H146 O17 P2	1429	14.36		261595	336755	180264	91297.1	1.5155e+06	1.90791e+06	459793	1.67962e+06	69219.7	73994.4	20319.2	125162	13398	53855.5	98391.9	9323.52	8443.02			4933.48	116834	76112.9
PC 20:2_22:5	C50 H86 N O8 P	859.609	7.53									5639.39	842414	1.017e+06	957931	848290				28513.8	331480			98653.2	117275	77335.3
CL 70:8	C79 H138 O17 P2	1420.94	13.31				31594.1	12859	1.76032e+06	2.0738e+06	497806	1.98703e+06		59128.6			1.00303e+06	1.0636e+06	2.70184e+06	1.04036e+06				13294.1	27646.2	113892
Cer_NS d20:1_24:1	C44 H85 N O3	675.653	11.7		471763	431163	356628	290911	4.91061e+06	5.97521e+06	4.17079e+06	5.19428e+06	234081	320717	251318	248464	3.58049e+06	4.21957e+06	3.75646e+06	3.89135e+06	43274.8			1.73529e+06	1.93248e+06	2.09084e+06
PE 16:0_16:0	C37 H74 N O8 P	691.515	8.57		289412	357440	333939	316424	15946.3	109397	213375	150006	332371	380876	389127	299535	227117	295592	66015.4	75573.3	87050.9			90005.5	130651	140566
PE 39:2	C44 H84 N O8 P	785.593	9.86		435598	40939.4	248659	58795.3	850869	689584	524137	687468	55542.2	53507.6	105293	43330.9	712051	784243	944101	765319	13462.4		11549.3	119715	235423	394370
PE 18:1_24:2	C47 H88 N O8 P	825.625	10.4				28707.9	113547	257451	38341.3	146996	44924.3	388766	408865	340302	302407	687898	648818	595675	359170	16592.2			125469	262765	53064.6
FA 17:0	C17 H34 O2	270.256	3.07		184035	204890	176661	182997	141688	174738	73170.1	129882	171220	188964	191230	191559	118573	133547	137447	129728	220690		134512	139685	148339	148052
PI 42:7	C51 H85 O13 P	936.573	6.92		43402	192098	52765.4	81932.3	106541	100664	24642.6	92441.3	332458	389485	115993	277050	41017.7	25093.7	27726.2	20454.2	34439			148019	115240	179927
Cer_NS d19:1_16:0	C35 H69 N O3	551.528	8.67		95999.1	82649.6	70318.9	78779.7	2.54181e+06	2.69381e+06	2.52055e+06	2.69304e+06	55212.5	23290.8	42175.2	48375.5	2.6617e+06	3.11594e+06	2.44051e+06	3.1205e+06				1.49365e+06	1.51446e+06	1.48304e+06
PE 34:3	C39 H72 N O8 P	713.5	7.41		424750	405874	298372	213454	747371	1.52995e+06	132793	1.06119e+06	114301	184228	53620.1	99199.5	57661	152726	592743	109039				128549	211491	94695
CL 72:7	C81 H144 O17 P2	1450.99	14.37		101369	23176	105505	66343.8	1.79737e+06	2.36131e+06	598122	2.01049e+06		29514.6	4703.14		68558.3	56663.2	122335	30368.5						41167.3
CL 70:7	C79 H140 O17 P2	1422.96	13.01						787519	968318	189749	823153	459990	591615		464981	997938	1.02285e+06	3.42925e+06	1.02683e+06				70513.9	59676.9	89105.5
PE 16:0_16:0	C37 H74 N O8 P	691.515	8.34		183208	343356	288957	189595	875334	965616	871857	1.09008e+06		90782.5			388546	337939	316129	431880				28277	429415	438197
PI 19:0_20:2	C48 H89 O13 P	904.605	9.26		8637.19				308243	807648	100230	635495			14416.6		57601.4	85215	209095	35421.2	14848.8			106595	144110	62762.9
PI 35:0	C44 H85 O13 P	852.573	8.71			147371			311406	729831	90737.2	441734				47260.1	35348.5	27963.2	85449.3	11150.1				60030.2	77096.8	76478.6
LPI 18:0	C27 H53 O12 P	600.327	3		135601	407500	175947	260532	162198	386747	30414.7	200957	235436	259426	56225.7	207309	25841.6	22711.6	62149.6	26300.2	16475.8			132413	131026	115985
PS 40:3	C46 H84 N O10 P	841.583	9.42									4211.63	10127.7				25659.4		11581.1	24494.1	8178.53				18985.8	36237.8
EtherPC 18:1e_20:5	C46 H82 N O7 P	791.582	7.31		34634.4	16709	88289.4	57901.4	328889	309112	290818	360863	216921	310636	270285	272703	413260	494831	408035	441477	94580.3			118796	128788	179001
EtherPC 38:3e	C46 H88 N O7 P	797.63	9.01									51251.8					471141	692516	512457	426993				101254	73972.7	125850
PG 20:5_22:6	C48 H73 O10 P	840.494	4.9		269227	266258	232280	201141	22058.5			17264.8	34786.8	37869.4	30403	43795.7	65016	62474.8	73198.4	70465.4				75970.4	89054.5	93294.4
HBMP 52:2	C58 H109 O11 P	1012.77	12.06		17914	25138.3		23909.7	512142	616567	375278	515747					279483	301047	341287	319060				170887	189579	85669
EtherPE 16:0e_15:0	C36 H74 N O7 P	663.52	8.55		30652.6	334773	329620	304737		220511		301097	359540	445313	386302	371693	277083	544724	494941	492187	46093.9			378420	403541	375063
PE 16:1_20:5	C41 H70 N O8 P	735.484	6.14		30624.3	26876.2	23011.8		501891	489784	363834	492317					152175	186229	194304	226849				150957	134775	134801
LPE 18:2	C23 H44 N O7 P	477.286	1.8						26733.4	30475.3	35344.9	31516.6	19072.3	24351.5	13148	22461.9	270543	318684	322095	286296				69696.8	84148.2	77843.1
Cer_NDS d46:1	C46 H91 N O3	705.7	12.63						412714	419346	308826	397041					276876	291514	250430	258931				129094	144523	161263
EtherPC 24:0e	C32 H66 N O7 P	607.458	6.1		43472.1	48527.6	33267.3	31084.8	184246	213054	129645	194259	79062	99567.1	78709.6	93403	133301	138752	144832	125983	15557.3			92368.6	96464.8	104429
PI 19:0_22:6	C50 H85 O13 P	924.573	7.79			35830.8	16949.7	12071.3	290965	526456	72583	380557	10063.8	18784.1	18765.8	30558.1	42845.4	52662.4	162750	23930.1				82169.1	102410	100995
PS 15:0_18:1(d7)	C39 H67 D7 N O10 P	754.551	7.65						676702		958636		8950.3		29789.8	45615.4
PC 24:0_18:2	C50 H96 N O8 P	869.686	11.05		156855	178852	76804	181740	656172	184695	629449	713016	416984	818544	539593	662685	1.14652e+06	1.33939e+06	1.23505e+06	1.31797e+06	146522			110397	400299	211731
LPC 18:2/0:0	C26 H50 N O7 P	519.333	1.9		8579.08								245017	346383	316781	375677	119670	140424	79612.7	141591	27561			122083	119253	64375.1
PE 15:0_16:1	C36 H70 N O8 P	675.483	7.2		39358	5884.43	21735.8		387542	356985	208049	332059					83899.9	74887.5	106700	97419.7				111810	93071.6	81919.6
PE 19:1_18:2	C42 H78 N O8 P	755.547	7.18		1.78835e+06	1.27759e+06	760051	750116	16065.1		169646	474452	569474	665712	1.32365e+06	1.12684e+06	395000	503024	1.2302e+06	1.0546e+06	175154			214288	799792
SM d44:3	C49 H95 N2 O6 P	838.692	10.18		233442	323062	304353	206980	62196.5	5441.84	37291.8	79463.8	267776	458355	472077	354564	151751	169558	158526	142483	113976			12462.8	242234	213177
LPG 18:1	C24 H47 O9 P	510.296	2.08		34141.4	10762.1	32452.8	23318.8	331193	383305	229131	382378		22509.9			155513	184230	255213	198978				143277	150682	131625
Cer_ADS d26:0_15:1	C41 H81 N O4	651.617	10.14		463164	412324	239525	210774	1.3165e+06	1.35708e+06	1.17902e+06	1.30551e+06	389124	194521	311145	205094	1.63431e+06	1.84148e+06	1.39374e+06	1.50733e+06	102637	35218.8	35161.3
PG 18:0_22:5	C46 H81 O10 P	824.557	7.18		195370	358477	388102	118916	740077	948837	370221	768688		69258.3			436152	381590	556843	327819				448167	229063	316563
SM d42:4	C47 H89 N2 O6 P	808.646	8.48		482566	408466	407552	317122					379223	1.26274e+06	659875	341425	39637.3		14629.1	11820	333910			78215.5	258502	190648
FA 22:2	C22 H40 O2	336.303	5.31						82527.8	86426.5	58851	74007.7	14162.8	21295.3	17069.9	20522.6	138978	180449	175910	152864				55758.5	61363.3	64750.4
LPC 20:1/0:0	C28 H56 N O7 P	549.379	3.71		65646.3	59014.2	52847.1	42460.7	248978	248321	195247	226643	42921.6	39223.7	25281.1	27140	163232	192910	234199	219660	15038.4			114435	115671	122894
Cer_NP t18:0_25:0	C43 H87 N O4	681.663	11.67		33722.9	91504.8	48864.2	14345.1	6.85328e+06	7.22428e+06	5.42654e+06	6.97623e+06	24927.3	94618.5	40554.6	48571.1	4.93087e+06	5.79057e+06	5.22288e+06	5.18086e+06	46145.8	64184.2	48147	2.61128e+06	2.65916e+06	2.58531e+06
Cer_NS d19:1_24:1	C43 H83 N O3	661.638	11.16						2.63714e+06	3.20997e+06	2.02023e+06	2.856e+06		33319.2			2.06882e+06	2.36256e+06	2.16475e+06	2.22669e+06				939140	1.05375e+06	1.02915e+06
Cer_ADS d18:0_16:0	C34 H69 N O4	555.523	8.37		1.14769e+07	9.02706e+06	9.32297e+06	7.38394e+06	4.34801e+07	4.29747e+07	5.41131e+07	4.42982e+07	4.73435e+06	5.66982e+06	6.09384e+06	4.86299e+06	3.88466e+07	4.43148e+07	3.81019e+07	4.50471e+07	1.17889e+06	52972.7	60610.1	2.55918e+07	2.70255e+07	2.72898e+07
EtherPE 18:3e_16:1	C39 H72 N O7 P	697.505	7.4		115161	51118.1			367429	95155.5	233099	123003	74309.4	158046	130103	88338.6	427497	453766	429630	472955				163592	139483	152466
SM d14:3_27:0	C46 H89 N2 O6 P	796.646	8.87		327978	281854	263150	188440	31944.8	44693.8	30720.3	21179.6	434007	507368	561864	392691	111078	17481.4	86888.3	117109	148470			178049	147651	155535
PC 17:1_22:6	C47 H80 N O8 P	817.558	6.7		69757	93533.8	117964	93776.1	176158	178944	233910	321846	50200.7	121619	217614	170953	56278	648878	665181	354983	18664.7			160072	225689	296065
PE 14:0_18:1	C37 H72 N O8 P	689.504	6.48		30389.7	12587.4	26607.9	32829.9	315683	353785	225996	213241					85563.6	49549.7	83027.2	67588.9				85886.7	71643.1	70044.6
LPC 16:0/0:0	C24 H50 N O7 P	495.332	2.2		101362	104221	91633.4	99178	48788.1	67057.4	59706.6	71226.5	94994.7	125696	94393.6	101619	98212.9	106794	88648.7	115409				74075.7	83940.1	83052
EtherPC 24:1e	C32 H64 N O7 P	605.442	5.17		33721	29820.4	25805.3	30156.2	158221	152072	110987	152645	38273.9	60861	53734.1	69071.2	121016	119046	123450	123760				78781.5	72672.7	70771.4
Cer_NDS d46:0	C46 H93 N O3	707.716	13.32		111447	66752.5	50400.3	68465.7	321330	380651	299203	354060	58900.4	93887.8	106379	55093	229678	232700	185255	235736	56107.9	62755.9	60008.9	168318	199164	179809
Cer_AS d41:2	C41 H79 N O4	649.601	10.2		36572.5	20841.4	69097.1	45707.9	185117	237591	172336	176940		35709.4	17544.3	34930.6	164070	285196	101825	182236				53577	103434	154840
PA 17:0_16:1	C36 H69 O8 P	660.473	7.21			13143	45125.7	78885.3	307174	286207	208199	345827					58896	49847.1	45927	31170.3				73677.3	75487.7	102266
PC 20:4_24:4	C52 H88 N O8 P	885.625	7.88		33922	263802	41101.5	168033	12792.2	20875.8	14698	5558.38	633739	649186	436366	606828	11676.8	4447.89	34922.5	7956.94	251694		10552.5	168224	130567	189335
LPC 16:1/0:0	C24 H48 N O7 P	493.317	1.5						229575	238889	249575	257633					120017	123485	58933.1	127098				84623.7	97628	77721
FA 22:0	C22 H44 O2	340.334	7.1		22346.6			29857	107058	104542	85967.8	95610.3			30746.1	23449.5	84911.5	106390	104486	94785.7				67139.3	75473.4	78991.4
PG 16:1_17:1	C39 H73 O10 P	732.498	5.87						363956	503350	271814	150837					363344	340825	417611	500516				141101	107920	55281.4
LPE 20:4	C25 H44 N O7 P	501.286	1.75		96744.8	121193	101631	88782.2	124532	149719	78030.6	133345	106807	101221	101619	124954	50027	75436.4	55331.9	76830.9	21922.5			76798	82678.9	82122.4
PI 34:3	C43 H77 O13 P	832.511	6.07			49382.8	26142.4	13065.1		9844.94			78396.9	196310	81728.6	16055.4	114472	97500	296127	111136				76219.1	63267.7	24602.8
LPE 20:0	C25 H52 N O7 P	509.348	4.47						137685	185497	75951.7	143076					31150.2	29974.5	51060.4	29026.8				46659.5	39835.4	24614.4
HBMP 54:2	C60 H113 O11 P	1040.8	12.63		30199.7	32287.2	11465.2	31588.5	376110	464970	305270	370432					194540	224650	232343	211856				143641	143045	137004
Cer_AS d44:2	C44 H85 N O4	691.648	11.35						34730.6	517083	429563	427121					418566	512098	83352.2	85696.7					56639.4
PE 25:0_18:1	C48 H94 N O8 P	843.673	12.18		18350.6			47088.7	184682	164459	100652	126308	26133.1	28122.6			109244	42411.9	60970.9	98741.7	9343.04			77851.7	65132.3	82169.9
PS 18:0_18:1	C42 H80 N O10 P	789.552	16.23		21884.4	124792	16057.5	60018.6		23152.1				9741.06				16932.2						16486.4		12519.4
EtherPE 14:1e_20:4	C39 H70 N O7 P	695.489	7.13		168156	152985	92384.2	123230			39930.4		180248	202429	204643	204208	43624.1	65920	48666.8	43629.1	30162.7			81446.5	89497	91936.6
CL 72:8	C81 H142 O17 P2	1448.97	13.04						285567	340471		246166	905173	1.30456e+06	312844	1.08931e+06	522137	438842	1.33152e+06	407883						31346.3
CL 72:10	C81 H138 O17 P2	1444.94	12.98						19435					57421.1			626166	639228	1.87675e+06	708881					12482.3	32558
PE 20:1_19:2	C44 H82 N O8 P	783.578	9.27		977441	1.04685e+06	657782	644724	726602	1.03513e+06	895225	807489	780836	953876	776858	745054	378305	572347	659653	674029	117441			594751	530511	623500
EtherPE 14:1e_16:1	C35 H68 N O7 P	645.473	7.16		23954	37138.4	20811.2		140172	147302	129365	159665	21830.8	23221.8	14701.7		123037	127468	89474.9	122095				66079.2	73693.2	61389.6
PI 16:1_20:4	C45 H77 O13 P	856.509	5.82		59064.2	120978	84553.3	54648.4	91883.2	105953	23692.5	116780	501260	627259	498685	596476	420772	432232	564177	447484	116107			277725	257992	273603
HBMP 54:5	C60 H107 O11 P	1034.76	11.02							27504.1	14638.4	22505.6	97146.5	142796	120025	141947	150722	186181	190561	172609				63652.9	44324.9	59148.1
LPE 17:0	C22 H46 N O7 P	467.301	3.19						114403	133320	48130	99679.5					29020.1	24522	33616.3	15463.7				33375.7	35067.4	34004
PS 32:1	C38 H72 N O10 P	733.49	7.82		4858.38	109072	23740.1	92206.7	145408	481185	7862.07	450058	78432.8	59292.5	115458	87892.3	332211	164331	7110.98	269685	13802.7			116907	13111	370127
LPC 17:0/0:0	C25 H52 N O7 P	509.348	3.07		49446.8	46912.6	45481.8	39247.2	81501.9	53624.7	78846.8	98443.2	34366.2	27307.3	43468.6	43904.8	80202.6	75933.3	92254.8	84245.9				54405.3	65661.2	60001.3
LPE 16:1	C21 H42 N O7 P	451.27	1.55						139577	146066	59553.8	147421					39383.1	46204.5	44935.1	47528.6				36012.6	44278.3	35188.5
PS 24:0_18:1	C48 H92 N O10 P	873.646	16.23		11391.1	141318	10163.1	26176.6	36825.8	7870.81				6144.34		7375.81		9613.22
LPI 18:1	C27 H51 O12 P	598.312	1.84		16535.6	18230	19384	20306.6	118774	258447	15632.1	162989							44967.7					38350	48843.6	31552.9
PC 18:2_21:2	C47 H86 N O8 P	823.595	8.23		120225	127002	34331.5	14885.8	12945.2		30383.9	18484.7	100950	94303.8		14095	74553.6	135444	137008	129990	15813.2		17005.1	44258.7	87348.4	22574.7
PG 20:3_22:5	C48 H79 O10 P	846.54	5.92		121583	67127.3	83208	11718.8					41383.4	88505.2	70068.5	81001.5		18334.9			21986.8				45247.9	29509.6
GM3 d42:3	C65 H116 N2 O21	1260.81	8.39		394542	548245	432700	421699					820524	984031	402979	770339					136482					190998
EtherPC 14:0e_20:5	C42 H76 N O7 P	737.536	6.75			206581	151318	5229.87	201543	30316.9	22726.1	231846		15635.9		19874.4	345567	321171	387086	152876				138300	41142.8	99940.1
PE 20:2_20:3	C45 H80 N O8 P	793.556	7.12						2.6737e+07	2.8172e+07	1.91786e+07	2.66729e+07	315823	199859	386002	256473	1.51897e+07	1.56916e+07	1.2002e+07	1.6601e+07	142468			5.55854e+06	9.7679e+06	9.95049e+06
LPE 24:1	C29 H58 N O7 P	563.395	5.3		22462.7	23372.2	15319.6		72357.4	90048.3	42977.3	85336.4	20587.8	23109.2	22267.5	26284	34163.9	28844.6	43745	37858.9				38330.9	41718.8	23721.8
EtherPC 16:2e_20:4	C44 H78 N O7 P	763.551	10.18			6613.37	11101.8						6312.52													4076.1
LPC 16:1/0:0	C24 H48 N O7 P	493.317	1.66		61534.9	35705.1	75945.4	45692.3	115923	75446.4	56037.7	78308.4					74087.4	75087.9	21014.1	61180.5				62546.3	49214.2	52634.7
LPE 22:5	C27 H46 N O7 P	527.301	1.88		32264.1	27017.6	32628.2	24215.5	33517.2	53117.1	31078.5	48716.8	36279.7	55078.1	38330.1	38886.7								30688	32820.3	31651
LPE 19:0	C24 H50 N O7 P	495.332	4.08						46783.5	58705.4	23304.3	26065.6					15442.1	15714.1	19512.1					14225.5	11634.7	15627
LPG 18:2	C24 H45 O9 P	508.28	1.51										28785.8	27066.3	24690.2	28590.9	52179.5	51043.3	76304.2	58204.2				30374.5	21039.6	17264
LPC 20:4/0:0	C28 H50 N O7 P	543.332	1.69		54288	64354.4	58093.8	44882.5					32329	34198	27894	36286.5		16603.3						43191.5	16801.9	30772.3
LPC 20:2/0:0	C28 H54 N O7 P	547.364	2.93										112704	183328	161119	196899	41977.5	29667	72358.3	59081.9	22101.4			95482	5257.89	109931
PMeOH 16:0_16:0	C36 H71 O8 P	662.486	8.04		97805.6	95776.1	101801	178565	27466.6	16443.8		21067.5	98865.1	51712.2	53126.6	134361	88804.4	83472.4	29353.7		150496	131752	251163	119085	69558.2	52670.6
15:0-18:1(d7)-PI	C42 H72 D7 O13 P	829.57	7.12		314894	694978	444027	689881	134284	254268		170024	1.07288e+06	1.05101e+06		919395					596676		265798	443331	490861	492557
15:0-18:1(d7)-PG	C39 H68 D7 O10 P	741.554	7.33		7.32234e+06	8.46925e+06	6.69217e+06	6.61264e+06	5.39466e+06	6.73782e+06	2.38336e+06	5.41635e+06	6.80443e+06	8.60814e+06	7.57931e+06	7.59056e+06	3.41917e+06	3.64186e+06	5.52574e+06	3.64979e+06	4.90697e+06		2.59126e+06	4.63234e+06	4.8729e+06	4.74785e+06
15:0-18:1(d7)-PC	C41 H73 D7 N O8 P	752.606	7.86		1.73925e+07	1.70326e+07	1.65656e+07	1.95465e+07	7.25425e+06	8.00042e+06	5.96543e+06	7.08446e+06	1.56833e+07	1.61055e+07	1.95182e+07	1.76907e+07	6.65265e+06	6.58584e+06	6.21363e+06	6.33032e+06	3.18462e+07	30090.6	2.29367e+07	9.81174e+06	1.02951e+07	1.03208e+07
15:0-18:1(d7)-PE	C38 H67 D7 N O8 P	710.56	8.08		600401	616898	585408	599991	1.87248e+06	1.2572e+06	1.30557e+06	1.34187e+06	609035	657163	646759	645480	1.3845e+06	1.25348e+06	1.49243e+06	1.48451e+06	855584		525773	1.22085e+06	733089	228586
15:0-18:1(d)7-PS	C39 H67 D7 N O10 P	754.55	7.26		63950.7	209323	158251	445778	2.49859e+06	2.44115e+06	1.51929e+06	2.30705e+06	13149.8	68780.2	14493.3	78637	3.94666e+06	4.19782e+06	5.53589e+06	9.64798e+06				976258	969704	1.01419e+06
15:0-18:1(d7)-PA	C36 H62 D7 O8 P	667.519	7.83		5153.7	13167.8	9556.84	23148.9	67829.6	28988.3	71076	66948.7	23799	20770.7	34168.8	20450.9	30317.7	84070.5	33459.3	77873.4	15362.8	15144.2	10688.9	50365.2	46455.7	21979.2
18:1(d7) Lyso PC	C26 H45 D7 N O7 P	528.392	2.63		1.41341e+06	1.46203e+06	1.28748e+06	1.36674e+06	1.05457e+06	1.20116e+06	762034	1.08386e+06	1.1832e+06	1.41252e+06	1.42506e+06	1.34137e+06	1.06556e+06	1.10836e+06	1.11975e+06	1.03583e+06	1.67262e+06		1.05523e+06	1.06807e+06	1.12662e+06	1.12617e+06
18:1(d7) Lyso PE	C23 H39 D7 N O7 P	486.345	2.72		275929	306087	272125	291565	218791	244948	114557	229080	250708	278081	292254	291605	155180	154990	241157	159353	323299		213425	208323	206480	212981
15:0-18:1(d7)-15:0 TG	C51 H89 D7 O6	811.764	13.95								14964	9703.07	10013.6		31792.4					43661.4			33827.8		22022.8	32135.7
18:1(d9) SM	C41 H72 D9 N2 O6 P	737.64	7.46		1.64397e+06	1.61229e+06	1.58328e+06	1.91072e+06	940351	1.02936e+06	758305	894923	1.92475e+06	1.96936e+06	2.16278e+06	2.05827e+06	1.17191e+06	1.16681e+06	1.1676e+06	1.09154e+06	3.87311e+06		2.62581e+06	1.2281e+06	1.27968e+06	1.2829e+06
EOS(d9) (d18:1-d9/32:0/18:2)	C68 H120 D9 N O5	1049.04	14.51		1.99812e+06	3.51797e+06	1.88172e+06	2.55442e+06	895366	1.08835e+06	613307	906797	3.37278e+06	2.61355e+06	2.47968e+06	2.48199e+06	934709	899087	858721	1.11326e+06	3.57816e+06	12113.1	2.28393e+06	1.1099e+06	1.15002e+06	1.1637e+06
Ceramide(d7) (d18:1-d7/18:0)	C36 H64 D7 N O3	572.587	9.29		2.01193e+07	1.97356e+07	1.84909e+07	2.01784e+07	1.05056e+07	1.2667e+07	8.06359e+06	1.04407e+07	2.12418e+07	2.30447e+07	2.55715e+07	2.3852e+07	1.1902e+07	1.2816e+07	1.28816e+07	1.22938e+07	2.25401e+07		9.37606e+06	1.36123e+07	1.41932e+07	1.4342e+07
linoleic acid(d11)	C18 H21 D11 O2	291.31	3.79		2.44384e+06	2.61135e+06	2.2055e+06	2.45518e+06	2.06868e+06	2.32517e+06	1.38609e+06	2.04943e+06	2.22826e+06	2.48558e+06	2.56822e+06	2.38132e+06	1.95541e+06	2.05735e+06	1.96777e+06	1.92764e+06	3.1921e+06		1.91559e+06	2.00311e+06	2.09632e+06	2.08371e+06

## Sheet: sample metadata
Sample #	Cell type	Treatment	Treatment time (hrs)	Media volume in T25	Media type	Sample format	Sample collection date	Treatment dose	Notes
1	HFF	BSA	24	3	HFF	4 T25s		350uM
2	HFF	BSA	24	3	HFF	4 T25s		350uM
3	HFF	BSA	24	3	HFF	4 T25s		350uM
4	HFF	BSA	24	3	HFF	4 T25s	2023-10-13	350uM
5	Caco-2	BSA	24	3	HFF	1 T25	2023-10-13	350uM
6	Caco-2	BSA	24	3	HFF	1 T25	2023-10-13	350uM
7	Caco-2	BSA	24	3	HFF	1 T25	2023-10-13	350uM
8	Caco-2	BSA	24	3	HFF	1 T25	2023-10-13	350uM
9	HFF	LA	24	3	HFF	4 T25s		350uM
10	HFF	LA	24	3	HFF	4 T25s		350uM
11	HFF	LA	24	3	HFF	4 T25s		350uM
12	HFF	LA	24	3	HFF	4 T25s	2023-10-13	350uM	also sent for LA quant to Sung Chul
13	Caco-2	LA	24	3	HFF	1 T25	2023-10-13	350uM	also sent for LA quant to Sung Chul
14	Caco-2	LA	24	3	HFF	1 T25	2023-10-13	350uM	also sent for LA quant to Sung Chul
15	Caco-2	LA	24	3	HFF	1 T25	2023-10-13	350uM	also sent for LA quant to Sung Chul
16	Caco-2	LA	24	3	HFF	1 T25	2023-10-13	350uM	also sent for LA quant to Sung Chul
17	HFF	LA	24	3	HFF	1 T25		350uM
